# Supplementary material for: Regulatory Function of Sympathetic Innervation on the Endo/Lysosomal Trafficking of Acetylcholine Receptor
Source: Front Physiol. 2021 Mar 11;12:626707. doi: 10.3389/fphys.2021.626707 (PMC7991846; doi:10.3389/fphys.2021.626707)
Supplement: Supplementary file 3 [file Table_1.XLSX]

## Sheet: 2215 proteins detected
							PBS				6OHD
UniProt					Unique		m1R	m1L	m2R	m2L	m3R	m3L	m4R	m4L
Accession	Protein	Gene	Coverage	AAs	Peptides	PSMs	113	114	115	116	117	118	119	121	6OHD/PBS	TTEST
P09542	Myosin light chain 3	Myl3	74.02	204	13	323	1.55421	1.73514	3.93014	2.86381	0.460316	0.490937	0.631125	0.643412	0.22074	0.0373171	*
P30275	Creatine kinase U-type, mitochondrial	Ckmt1	14.11	418	2	65	1.24662	4.97893	4.36189	1.13006	0.648903	0.862767	0.806481	0.884911	0.273357	0.126342	ns
Q91Z83	Myosin-7	Myh7	29.1	1935	4	4374	1.92231	1.07463	3.65913	2.57331	0.648682	0.670253	0.70113	0.930557	0.319699	0.0624999	ns
Q9WV06	Ankyrin repeat domain-containing protein 2	Ankrd2	46.95	328	15	77	1.7206	1.24433	2.07407	1.7953	0.529031	0.421827	0.803646	0.799694	0.373732	0.00347627	**
P70695	Fructose-1,6-bisphosphatase isozyme 2	Fbp2	28.32	339	8	27	1.29797	1.7742	2.03055	2.12992	0.770436	0.690083	0.586251	0.721213	0.382707	0.00773294	**
P16125	L-lactate dehydrogenase B chain	Ldhb	42.81	334	11	118	1.33842	1.30285	2.07481	1.76379	0.561783	0.508642	0.663459	0.767551	0.386032	0.00907345	**
Q8R0N6	Hydroxyacid-oxoacid transhydrogenase, mitochondrial	Adhfe1	4.52	465	2	5	1.36958	1.7699	1.91562	1.77154	0.681691	0.730151	0.657087	0.622985	0.394325	0.00246553	**
Q8JZU0	Nucleoside diphosphate-linked moiety X motif 13	Nudt13	6.25	352	2	6	2.45794	1.48964	1.2668	1.28865	0.594626	0.642533	0.591712	0.789393	0.402622	0.0392053	*
Q60714	Long-chain fatty acid transport protein 1	Slc27a1	12.85	646	5	18	1.33184	1.34023	1.85897	1.74465	0.558587	0.59333	0.750842	0.631257	0.403783	0.00417856	**
Q8VCT4	Carboxylesterase 1D	Ces1d	18.41	565	7	35	1.42011	2.34636	1.307	1.50202	0.727986	0.765113	0.711112	0.544745	0.418061	0.0250164	*
Q80XN0	D-beta-hydroxybutyrate dehydrogenase, mitochondrial	Bdh1	6.12	343	2	9	1.23453	1.05563	2.27977	1.76896	0.404554	0.434309	0.86528	0.947298	0.418282	0.0360109	*
Q9JJW5	Myozenin-2	Myoz2	27.65	264	7	30	1.48913	1.06005	2.70185	1.91098	0.662357	0.670662	0.809546	0.943349	0.430873	0.0594155	ns
Q9EQ20	Methylmalonate-semialdehyde dehydrogenase [acylating], mitochondrial	Aldh6a1	34.39	535	15	82	1.31516	1.52392	1.64508	1.56485	0.595092	0.760362	0.628011	0.734173	0.44927	0.000196974	***
P04247	Myoglobin	Mb	68.18	154	15	503	1.23637	1.33888	1.72707	1.52303	0.578858	0.553188	0.704813	0.808818	0.454167	0.00172991	**
Q6P8J7	Creatine kinase S-type, mitochondrial	Ckmt2	62.05	419	22	698	1.29228	1.38998	1.66106	1.34878	0.546805	0.640504	0.653629	0.773828	0.459368	0.000563065	***
Q9Z2Y8	Proline synthase co-transcribed bacterial homolog protein	Prosc	12.04	274	3	7	1.45693	2.11101	1.59948	1.25786	0.696061	0.795	0.759962	0.704364	0.459962	0.0167192	*
Q9CZB0	Succinate dehydrogenase cytochrome b560 subunit, mitochondrial	Sdhc	12.43	169	2	9	1.55687	1.87787	2.14161	0.892941	0.65397	0.661791	0.586899	1.11989	0.467216	0.0412368	*
P42125	Enoyl-CoA delta isomerase 1, mitochondrial	Eci1	31.49	289	8	101	1.28985	1.45786	1.82136	1.56377	0.653235	0.775283	0.703386	0.754611	0.470665	0.00395301	**
Q8C494	Proline-rich protein 33	Prr33	16.15	260	5	23	1.24516	1.61625	1.74316	1.49116	0.803108	0.725599	0.586944	0.772258	0.473759	0.00200657	**
Q8C0L9	Glycerophosphocholine phosphodiesterase GPCPD1	Gpcpd1	3.26	675	2	4	1.28992	1.44218	1.4611	2.02415	0.746074	0.746693	0.680358	0.775245	0.474216	0.0140629	*
Q60936	Atypical kinase ADCK3, mitochondrial	Adck3	29.92	645	16	85	1.33854	1.30168	1.69148	1.41355	0.600439	0.657953	0.715623	0.768237	0.477307	0.00142842	**
P05201	Aspartate aminotransferase, cytoplasmic	Got1	63.44	413	26	404	1.24811	1.46883	1.58352	1.43084	0.623986	0.639344	0.696679	0.80121	0.481778	0.000309745	***
Q8R1K4	5-phosphohydroxy-L-lysine phospho-lyase	Phykpl	4.28	467	2	4	1.33269	1.20731	1.48818	2.08926	0.633959	0.828285	0.790027	0.697139	0.482131	0.0240798	*
Q8CI94	Glycogen phosphorylase, brain form	Pygb	22.06	843	2	360	1.27349	2.11443	1.4664	1.02184	0.549295	0.978629	0.745391	0.562364	0.482574	0.0394497	*
Q9QYR9	Acyl-coenzyme A thioesterase 2, mitochondrial	Acot2	20.09	453	4	31	1.13233	1.52634	1.79996	1.60776	0.652677	0.740394	0.677603	0.883135	0.486914	0.00748596	**
Q8BH79	Anoctamin-10	Ano10	4.1	659	2	6	1.76895	1.27011	1.06092	1.0223	0.369214	0.978184	0.549959	0.61656	0.490781	0.0249683	*
Q8R4E4	Myozenin-3	Myoz3	43.67	245	10	100	1.31529	1.49433	1.64606	1.47943	0.754923	0.760289	0.651187	0.748598	0.491145	0.000569446	***
Q9JK42	[Pyruvate dehydrogenase (acetyl-transferring)] kinase isozyme 2, mitochondrial	Pdk2	17.44	407	5	21	1.21515	1.46209	1.70178	1.34888	0.580117	0.739498	0.683034	0.822946	0.493305	0.00236102	**
P24549	Retinal dehydrogenase 1	Aldh1a1	28.14	501	8	44	1.2049	1.37319	1.7345	1.90401	0.829942	0.690208	0.826165	0.730548	0.494943	0.0141739	*
O55126	Protein NipSnap homolog 2	Gbas	30.96	281	12	73	1.21935	1.46653	1.74708	1.4736	0.689989	0.793847	0.642262	0.820106	0.498802	0.00335749	**
Q8BH95	Enoyl-CoA hydratase, mitochondrial	Echs1	46.21	290	15	69	1.23967	1.46589	1.86983	1.58334	0.755284	0.768014	0.748965	0.806664	0.499928	0.00946613	**
Q8CHS7	Dehydrogenase/reductase SDR family member 7C	Dhrs7c	42.12	311	11	46	1.21089	1.39321	1.72712	1.42357	0.679488	0.825841	0.651245	0.734401	0.50236	0.00398339	**
Q9CR21	Acyl carrier protein, mitochondrial	Ndufab1	25	156	5	48	1.21159	1.49042	1.65566	1.39954	0.58767	0.790301	0.688955	0.825363	0.502377	0.00130866	**
Q6P3A8	2-oxoisovalerate dehydrogenase subunit beta, mitochondrial	Bckdhb	13.33	390	4	11	1.17294	1.31352	1.57706	1.19245	0.617605	0.852562	0.526928	0.643751	0.502447	0.00173867	**
Q9CQ62	2,4-dienoyl-CoA reductase, mitochondrial	Decr1	44.78	335	13	80	1.23005	1.45456	1.78331	1.3846	0.717893	0.718857	0.700211	0.812974	0.504046	0.00682502	**
Q9DAK9	14 kDa phosphohistidine phosphatase	Phpt1	25	124	4	36	1.20251	1.62708	1.65429	1.58176	0.760321	0.706133	0.771989	0.831592	0.506136	0.0043419	**
Q9JHI5	Isovaleryl-CoA dehydrogenase, mitochondrial	Ivd	35.61	424	16	90	1.25318	1.56155	1.58687	1.41149	0.723732	0.785336	0.671731	0.797969	0.512424	0.00120042	**
P50544	Very long-chain specific acyl-CoA dehydrogenase, mitochondrial	Acadvl	61.13	656	35	286	1.22024	1.35757	1.60632	1.42114	0.67542	0.701833	0.678665	0.819512	0.512988	0.0013626	**
Q8VCR8	Myosin light chain kinase 2, skeletal/cardiac muscle	Mylk2	39.31	613	21	100	1.22843	1.53678	1.62777	1.31597	0.786239	0.814047	0.620174	0.708944	0.513125	0.00200397	**
P47934	Carnitine O-acetyltransferase	Crat	31.79	626	20	94	1.23014	1.47755	1.56886	1.35997	0.675727	0.729932	0.675124	0.812916	0.513384	0.000891725	***
Q9D172	ES1 protein homolog, mitochondrial	D10Jhu81e	46.24	266	8	110	1.24201	1.48773	1.56209	1.46482	0.726574	0.772419	0.651817	0.805146	0.513485	0.000545811	***
Q3TJD7	PDZ and LIM domain protein 7	Pdlim7	18.6	457	8	55	1.17736	1.60157	1.63555	1.47116	0.849361	0.807289	0.620323	0.750248	0.51434	0.00271783	**
Q61941	NAD(P) transhydrogenase, mitochondrial	Nnt	27.26	1086	27	106	1.40113	1.17549	2.0697	1.71748	0.829302	0.813204	0.786019	0.850706	0.515294	0.0283251	*
P16015	Carbonic anhydrase 3	Ca3	62.69	260	16	353	1.18339	1.62317	1.48486	1.24973	0.699394	0.845033	0.643305	0.671309	0.515965	0.00354485	**
Q8BK30	NADH dehydrogenase [ubiquinone] flavoprotein 3, mitochondrial	Ndufv3	26.92	104	3	15	1.29725	1.31412	1.61022	1.52202	0.746535	0.770359	0.689634	0.770861	0.518383	0.00204251	**
Q8K1Z0	Ubiquinone biosynthesis protein COQ9, mitochondrial	Coq9	27.48	313	8	72	1.26075	1.34864	1.57064	1.45962	0.695818	0.793179	0.683021	0.752211	0.518513	0.000844682	***
P41216	Long-chain-fatty-acid--CoA ligase 1	Acsl1	53.08	699	33	288	1.28592	1.318	1.5394	1.26186	0.641894	0.671431	0.704901	0.792481	0.520002	0.000484718	***
Q8BH59	Calcium-binding mitochondrial carrier protein Aralar1	Slc25a12	52.88	677	28	265	1.28435	1.41134	1.50982	1.28601	0.652121	0.750618	0.678296	0.778602	0.520737	0.00019876	***
Q08642	Protein-arginine deiminase type-2	Padi2	20.65	673	13	60	1.40721	1.25195	1.6929	1.48206	0.77551	0.703944	0.765919	0.798754	0.52178	0.00364126	**
A6H611	Mitochondrial intermediate peptidase	Mipep	3.94	711	2	4	1.53812	1.12994	1.44126	1.18708	0.689852	0.885005	0.661785	0.531258	0.522601	0.00265711	**
Q8BWT1	3-ketoacyl-CoA thiolase, mitochondrial	Acaa2	77.33	397	21	174	1.21011	1.3328	1.56075	1.33656	0.633358	0.75968	0.630013	0.826369	0.523769	0.000595719	***
P85094	Isochorismatase domain-containing protein 2A	Isoc2a	28.16	206	3	10	1.18553	1.15498	1.61117	1.35489	0.398727	0.865814	0.718285	0.799204	0.524262	0.00513925	**
O89104	Synaptophysin-like protein 2	Sypl2	11.74	264	2	9	1.26807	1.67369	1.80545	1.15243	0.801824	0.699907	0.729996	0.867734	0.525365	0.0180495	*
O35459	Delta(3,5)-Delta(2,4)-dienoyl-CoA isomerase, mitochondrial	Ech1	12.84	327	5	19	1.24801	1.28424	1.78491	1.2946	0.656724	0.801274	0.699666	0.797051	0.526522	0.0107086	*
P63248	cAMP-dependent protein kinase inhibitor alpha	Pkia	47.37	76	2	6	1.20714	1.73832	1.78239	1.30168	0.828403	0.819213	0.786565	0.745733	0.527389	0.0161108	*
Q8CI70	Leucine-rich repeat-containing protein 20	Lrrc20	40.22	184	6	21	1.17345	1.61599	1.58786	1.45509	0.747886	0.816274	0.665389	0.852189	0.528384	0.00334361	**
Q9CRB8	Mitochondrial fission process protein 1	Mtfp1	13.25	166	2	6	1.40025	1.22911	1.568	1.24148	0.607963	0.770714	0.681814	0.813597	0.528438	0.00110001	**
Q5M8N4	Epimerase family protein SDR39U1	Sdr39u1	13.31	308	4	18	1.26112	1.35883	1.56595	1.39709	0.674737	0.790573	0.692049	0.792949	0.528446	0.000477684	***
Q8BMF3	NADP-dependent malic enzyme, mitochondrial	Me3	10.1	604	5	21	1.24331	1.49633	1.43663	1.52329	0.687015	0.804303	0.757439	0.765821	0.528915	0.000678075	***
P50136	2-oxoisovalerate dehydrogenase subunit alpha, mitochondrial	Bckdha	9.28	442	3	9	1.0572	1.3348	1.5757	1.19371	0.436872	0.719569	0.636383	0.945892	0.530613	0.00746275	**
Q8R1G2	Carboxymethylenebutenolidase homolog	Cmbl	23.27	245	6	25	1.21585	1.60353	1.49498	1.34286	0.717062	0.731835	0.731808	0.822468	0.530856	0.00287899	**
Q99KI0	Aconitate hydratase, mitochondrial	Aco2	57.05	780	42	802	1.2197	1.43162	1.52042	1.35547	0.650265	0.769907	0.696682	0.819877	0.531323	0.0003674	***
Q99J99	3-mercaptopyruvate sulfurtransferase	Mpst	16.84	297	6	20	1.19583	1.48721	1.50665	1.39559	0.664172	0.79769	0.679282	0.83624	0.533077	0.000576345	***
Q924X2	Carnitine O-palmitoyltransferase 1, muscle isoform	Cpt1b	24.74	772	17	123	1.26127	1.35472	1.44706	1.27724	0.647708	0.745282	0.674402	0.792852	0.535597	3.88062e-05	****
P54071	Isocitrate dehydrogenase [NADP], mitochondrial	Idh2	37.61	452	15	132	1.13227	1.21306	1.84189	1.63381	0.713276	0.883183	0.705687	0.816052	0.535678	0.0246391	*
Q91YP0	L-2-hydroxyglutarate dehydrogenase, mitochondrial	L2hgdh	14.22	464	6	24	1.2357	1.48245	1.52597	1.38017	0.744079	0.695816	0.809259	0.764656	0.535856	0.000888346	***
Q9CYH2	Redox-regulatory protein FAM213A	Fam213a	14.68	218	3	11	1.79777	1.15561	1.23521	1.15149	0.761349	0.592545	0.641309	0.868441	0.536255	0.0214982	*
Q9DCW4	Electron transfer flavoprotein subunit beta	Etfb	59.22	255	17	189	1.22828	1.38834	1.61388	1.3114	0.683962	0.786011	0.691546	0.814144	0.536939	0.00212167	**
P48962	ADP/ATP translocase 1	Slc25a4	72.15	298	12	653	1.26008	1.39675	1.41225	1.29482	0.650812	0.752726	0.684577	0.793599	0.537242	1.84739e-05	****
Q9DCZ4	MICOS complex subunit Mic26	Apoo	24.24	198	5	16	1.23319	1.29978	1.44725	1.26806	0.577503	0.78714	0.646555	0.810903	0.537719	0.000194028	***
Q8VE95	UPF0598 protein C8orf82 homolog	UPF0598 protein C8orf82 homolog	9.63	218	2	7	1.36414	1.30992	1.26607	1.71505	0.789844	0.696826	0.776391	0.778862	0.5379	0.00643761	**
P52825	Carnitine O-palmitoyltransferase 2, mitochondrial	Cpt2	35.71	658	20	63	1.24307	1.44386	1.56604	1.32933	0.687086	0.788242	0.728658	0.80446	0.538926	0.00117493	**
Q8R2G4	Ecto-ADP-ribosyltransferase 3	Art3	16.98	371	4	10	1.04324	1.26922	1.73122	1.74966	0.958552	0.643934	0.744458	0.777689	0.53935	0.0251152	*
Q60949	TBC1 domain family member 1	Tbc1d1	2.15	1255	2	10	1.2043	1.33757	1.73934	1.34463	0.786675	0.724568	0.695993	0.830355	0.539935	0.00878712	**
Q3V1D3	AMP deaminase 1	Ampd1	39.33	745	27	181	1.17893	1.62116	1.47428	1.34741	0.750176	0.848226	0.687571	0.752448	0.540474	0.00368878	**
P09671	Superoxide dismutase [Mn], mitochondrial	Sod2	27.03	222	7	90	1.27397	1.53891	1.498	1.28375	0.735265	0.780702	0.725344	0.784949	0.540922	0.0019942	**
Q8QZT1	Acetyl-CoA acetyltransferase, mitochondrial	Acat1	54.25	424	19	162	1.18377	1.37011	1.69119	1.37293	0.727096	0.777611	0.689465	0.844757	0.540927	0.00591313	**
Q9ER35	Fructosamine-3-kinase	Fn3k	5.83	309	2	6	1.14058	1.80469	1.48537	1.26307	0.774162	0.714175	0.717777	0.876746	0.541451	0.0174225	*
Q7M729	Sodium channel subunit beta-4	Scn4b	7.02	228	2	9	1.10619	1.55246	1.70875	1.22462	0.85294	0.904002	0.650114	0.624007	0.542033	0.0122464	*
Q8BZA9	Fructose-2,6-bisphosphatase TIGAR	Tigar	28.25	269	4	15	1.11322	1.65648	1.53895	1.56703	0.898294	0.844017	0.736731	0.706069	0.542084	0.00740362	**
Q9JLZ3	Methylglutaconyl-CoA hydratase, mitochondrial	Auh	21.97	314	7	24	1.225	1.35739	1.58134	1.38791	0.689812	0.777648	0.72654	0.816327	0.542241	0.00150698	**
Q8C0M9	Isoaspartyl peptidase/L-asparaginase	Asrgl1	27.61	326	9	31	1.17588	1.59601	1.66319	1.39209	0.811339	0.78222	0.720717	0.850429	0.543095	0.00705615	**
P46414	Cyclin-dependent kinase inhibitor 1B	Cdkn1b	16.75	197	2	4	1.46486	1.69387	1.20629	1.25727	0.82899	0.780619	0.658383	0.789463	0.54381	0.00703095	**
Q5XKE0	Myosin-binding protein C, fast-type	Mybpc2	65.4	1136	83	1493	1.16428	1.56934	1.55993	1.36237	0.858902	0.83303	0.6411	0.74475	0.544171	0.00272578	**
Q9D273	Cob(I)yrinic acid a,c-diamide adenosyltransferase, mitochondrial	Mmab	10.55	237	2	5	1.01737	1.7268	1.55876	1.40192	0.759901	0.98293	0.671562	0.692058	0.544529	0.0158156	*
Q9D358	Low molecular weight phosphotyrosine protein phosphatase	Acp1	14.56	158	2	8	1.48742	2.02864	0.801234	1.24808	0.431739	0.712734	1.33995	0.547783	0.544834	0.102638	ns
Q99JR6	Nicotinamide/nicotinic acid mononucleotide adenylyltransferase 3	Nmnat3	6.94	245	2	9	1.19744	1.31717	1.27641	1.21961	0.587149	0.65232	0.656433	0.835117	0.545045	0.000389455	***
P05202	Aspartate aminotransferase, mitochondrial	Got2	54.88	430	29	479	1.18559	1.39534	1.54045	1.35151	0.679932	0.736791	0.731164	0.84346	0.546575	0.00118423	**
Q9CQR4	Acyl-coenzyme A thioesterase 13	Acot13	47.86	140	6	54	1.19128	1.36925	1.60704	1.35358	0.773866	0.728005	0.676966	0.839435	0.546675	0.00258731	**
Q99LC5	Electron transfer flavoprotein subunit alpha, mitochondrial	Etfa	54.05	333	15	165	1.1961	1.38903	1.4741	1.35367	0.653244	0.768426	0.701738	0.83605	0.546742	0.00024475	***
Q8CI51	PDZ and LIM domain protein 5	Pdlim5	21.49	591	11	166	1.24825	1.33819	1.58664	1.37508	0.716599	0.761564	0.754359	0.80112	0.546784	0.00220092	**
Q9QZ47	Troponin T, fast skeletal muscle	Tnnt3	50.37	272	26	697	1.16495	1.48717	1.65143	1.46898	0.765619	0.858409	0.678153	0.854639	0.54687	0.0039134	**
P45952	Medium-chain specific acyl-CoA dehydrogenase, mitochondrial	Acadm	41.57	421	19	144	1.21914	1.38633	1.51565	1.37888	0.694761	0.792149	0.701129	0.820247	0.546961	0.000445408	***
O88990	Alpha-actinin-3	Actn3	72.33	900	50	1915	1.17821	1.52413	1.55838	1.4289	0.785642	0.848746	0.677644	0.800337	0.547026	0.00223562	**
P56375	Acylphosphatase-2	Acyp2	34.91	106	5	38	1.20851	1.56203	1.55873	1.29209	0.815118	0.752919	0.686266	0.827465	0.548225	0.00348734	**
Q8VCF0	Mitochondrial antiviral-signaling protein	Mavs	10.74	503	4	11	1.17451	1.19591	1.72243	1.49382	0.764802	0.85142	0.659987	0.786726	0.548258	0.0131041	*
P11404	Fatty acid-binding protein, heart	Fabp3	51.88	133	7	198	1.15062	1.28878	1.62844	1.40823	0.687908	0.714878	0.734449	0.869097	0.548995	0.00505035	**
Q99MR9	Protein phosphatase 1 regulatory subunit 3A	Ppp1r3a	30.49	1089	28	92	1.2344	1.36126	1.40167	1.27829	0.681842	0.810113	0.626348	0.7809	0.549548	5.12306e-05	****
Q8CHP8	Glycerol-3-phosphate phosphatase	Pgp	24.92	321	7	40	1.17262	1.3821	1.51694	1.33226	0.672526	0.736856	0.710174	0.852793	0.550036	0.000913652	***
P52503	NADH dehydrogenase [ubiquinone] iron-sulfur protein 6, mitochondrial	Ndufs6	62.07	116	6	22	1.17966	1.31982	1.63641	1.35722	0.727354	0.814146	0.634047	0.847699	0.55037	0.00329016	**
Q9WUA5	Laforin	Epm2a	8.18	330	2	9	1.16607	1.33307	1.48491	1.38076	0.857581	0.776949	0.68838	0.636606	0.551654	0.000497616	***
Q9JJV2	Profilin-2	Pfn2	35	140	4	13	1.19064	1.62023	1.53642	1.38959	0.820028	0.775124	0.732006	0.839888	0.55205	0.00476349	**
Q9Z2I8	Succinyl-CoA ligase [GDP-forming] subunit beta, mitochondrial	Suclg2	31.18	433	11	27	1.24684	1.38186	1.53322	1.36496	0.79031	0.696393	0.770712	0.802029	0.553557	0.000661043	***
Q91ZA3	Propionyl-CoA carboxylase alpha chain, mitochondrial	Pcca	23.34	724	14	47	1.24678	1.43873	1.54875	1.32775	0.802067	0.782422	0.717042	0.779608	0.553961	0.00154917	**
Q99JY0	Trifunctional enzyme subunit beta, mitochondrial	Hadhb	50.53	475	20	202	1.24321	1.28775	1.52619	1.4041	0.698936	0.781679	0.740678	0.804371	0.554025	0.00107237	**
Q8BZ71	SH3 and cysteine-rich domain-containing protein 3	Stac3	26.39	360	10	43	1.24116	1.39288	1.30638	1.26034	0.672149	0.805698	0.663914	0.743411	0.55476	1.84891e-05	****
Q9DCZ1	GMP reductase 1	Gmpr	22.03	345	5	29	1.11746	1.34666	1.4707	1.50326	0.659865	0.89489	0.675013	0.792013	0.555671	0.00199901	**
Q9CZU6	Citrate synthase, mitochondrial	Cs	29.31	464	17	255	1.21202	1.44458	1.52906	1.30453	0.713669	0.82507	0.691494	0.823409	0.556199	0.00101737	**
O08911	Mitogen-activated protein kinase 12	Mapk12	30.79	367	9	37	1.21221	1.33545	1.43258	1.33949	0.718107	0.757668	0.659708	0.824942	0.556499	7.14656e-05	****
P97443	Histone-lysine N-methyltransferase Smyd1	Smyd1	30.61	490	15	110	1.19371	1.44649	1.57809	1.45938	0.837725	0.762916	0.733176	0.826689	0.556655	0.00269265	**
Q9D6R2	Isocitrate dehydrogenase [NAD] subunit alpha, mitochondrial	Idh3a	52.19	366	21	271	1.19145	1.38444	1.50622	1.2893	0.671899	0.793002	0.690164	0.839314	0.557465	0.000685502	***
A3KG59	Peptidase M20 domain-containing protein 2	Pm20d2	7.42	431	2	7	1.2742	1.20276	1.64644	1.35952	0.626667	0.831418	0.816347	0.784278	0.557861	0.00391616	**
Q9CPQ1	Cytochrome c oxidase subunit 6C	Cox6c	61.84	76	8	98	1.19587	1.26152	1.45419	1.28154	0.67596	0.742351	0.644349	0.836209	0.558212	0.000237529	***
P28650	Adenylosuccinate synthetase isozyme 1	Adssl1	64.33	457	26	235	1.18213	1.45206	1.48858	1.33818	0.699703	0.799841	0.707078	0.84593	0.558978	0.000902679	***
P27573	Myelin protein P0	Mpz	20.16	248	5	36	1.02538	1.35134	1.20391	1.40226	0.544401	0.565199	0.701494	0.975247	0.559182	0.00593064	**
Q02566	Myosin-6	Myh6	27.3	1938	2	4167	1.18318	1.24561	1.62235	1.23204	0.586005	0.845177	0.690263	0.841306	0.560789	0.00460039	**
Q9CXJ4	ATP-binding cassette sub-family B member 8, mitochondrial	Abcb8	8.93	717	6	21	1.29399	1.21605	1.49511	1.39645	0.739087	0.720927	0.75658	0.822335	0.562598	0.00103331	**
O88492	Perilipin-4	Plin4	58.87	1403	29	160	1.12565	1.31046	1.56083	1.45552	0.749182	0.888376	0.647323	0.782877	0.562638	0.00340615	**
P70404	Isocitrate dehydrogenase [NAD] subunit gamma 1, mitochondrial	Idh3g	44.02	393	18	118	1.19833	1.37244	1.49328	1.20028	0.637998	0.763686	0.726493	0.834498	0.562784	0.0011428	**
Q9Z2Z6	Mitochondrial carnitine/acylcarnitine carrier protein	Slc25a20	38.87	301	12	50	1.3802	1.36994	1.53272	1.18881	0.7106	0.771726	0.757057	0.841174	0.563001	0.00157353	**
Q9DB77	Cytochrome b-c1 complex subunit 2, mitochondrial	Uqcrc2	53.42	453	22	279	1.2322	1.37149	1.56402	1.25667	0.705855	0.808102	0.734601	0.811559	0.564143	0.00236902	**
P56392	Cytochrome c oxidase subunit 7A1, mitochondrial	Cox7a1	18.75	80	2	29	1.29424	1.3751	1.70565	1.11391	0.76067	0.78502	0.653262	0.897739	0.564174	0.0112836	*
Q91YT0	NADH dehydrogenase [ubiquinone] flavoprotein 1, mitochondrial	Ndufv1	43.53	464	16	76	1.20183	1.33766	1.53784	1.36486	0.757511	0.789718	0.693969	0.832063	0.56471	0.00133618	**
P05064	Fructose-bisphosphate aldolase A	Aldoa	94.51	364	34	2617	1.17226	1.5771	1.47073	1.40099	0.769136	0.842493	0.710633	0.85305	0.564893	0.00292771	**
P07310	Creatine kinase M-type	Ckm	82.41	381	36	3466	1.127	1.65769	1.52522	1.38538	0.82383	0.887314	0.672563	0.834116	0.564998	0.00737371	**
P12367	cAMP-dependent protein kinase type II-alpha regulatory subunit	Prkar2a	29.93	401	8	50	1.25107	1.40289	1.34826	1.36818	0.731349	0.792944	0.713755	0.799315	0.565575	1.76941e-05	****
Q8BMS1	Trifunctional enzyme subunit alpha, mitochondrial	Hadha	55.44	763	36	363	1.19809	1.26679	1.5254	1.30972	0.666041	0.79115	0.711331	0.834663	0.566638	0.00115983	**
E9Q735	Ubiquitin conjugation factor E4 A	Ube4a	3.4	1028	2	4	0.890535	1.10036	1.32416	1.20961	0.277704	0.224646	1.15302	0.908796	0.566708	0.121081	ns
Q921G7	Electron transfer flavoprotein-ubiquinone oxidoreductase, mitochondrial	Etfdh	35.06	616	18	100	1.216	1.3228	1.52356	1.29063	0.72624	0.777375	0.70793	0.82237	0.56677	0.00132272	**
Q8R0Y8	Mitochondrial coenzyme A transporter SLC25A42	Slc25a42	7.86	318	2	6	1.18359	1.04077	1.32912	1.15246	0.476398	0.537755	0.694101	0.960828	0.567173	0.0105395	*
P07934	Phosphorylase b kinase gamma catalytic chain, skeletal muscle/heart isoform	Phkg1	36.34	388	10	55	1.22728	1.40025	1.42763	1.33741	0.814807	0.763147	0.697328	0.790123	0.568449	0.00012532	***
Q99LB2	Dehydrogenase/reductase SDR family member 4	Dhrs4	39.07	279	10	37	1.18312	1.18383	1.69658	1.38603	0.767735	0.712336	0.774564	0.84522	0.568826	0.0143885	*
P03911	NADH-ubiquinone oxidoreductase chain 4	Mtnd4	8.28	459	4	63	1.34444	1.34706	1.20486	1.19058	0.623614	0.83993	0.652238	0.778189	0.568902	0.000208252	***
P13412	Troponin I, fast skeletal muscle	Tnni2	67.03	182	18	1335	1.15817	1.4681	1.59858	1.42917	0.815916	0.863432	0.69073	0.847486	0.569075	0.00361116	**
Q61425	Hydroxyacyl-coenzyme A dehydrogenase, mitochondrial	Hadh	46.5	314	14	67	1.16626	1.36414	1.54115	1.28534	0.693341	0.824089	0.685556	0.857443	0.571307	0.00174218	**
O35943	Frataxin, mitochondrial	Fxn	11.11	207	2	8	1.13517	1.43401	1.39166	1.22087	0.78747	0.720045	0.5769	0.880922	0.572269	0.00117034	**
P58771	Tropomyosin alpha-1 chain	Tpm1	80.99	284	15	2402	1.14777	1.42447	1.49781	1.35752	0.741016	0.871254	0.688717	0.810548	0.573283	0.00151027	**
P20108	Thioredoxin-dependent peroxide reductase, mitochondrial	Prdx3	30.74	257	7	49	1.21722	1.44121	1.43564	1.27138	0.749378	0.819561	0.685662	0.821545	0.573325	0.000424152	***
Q9R0Y5	Adenylate kinase isoenzyme 1	Ak1	84.54	194	20	631	1.16574	1.50774	1.49238	1.33481	0.765498	0.857826	0.710398	0.820051	0.573344	0.00256006	**
Q9CR68	Cytochrome b-c1 complex subunit Rieske, mitochondrial	Uqcrfs1	59.85	274	16	130	1.2307	1.30254	1.40775	1.24825	0.67796	0.778351	0.706535	0.812545	0.573376	5.03816e-05	****
Q9CR61	NADH dehydrogenase [ubiquinone] 1 beta subcomplex subunit 7	Ndufb7	58.39	137	6	43	1.25828	1.24681	1.42647	1.27901	0.739543	0.802048	0.729508	0.721083	0.574252	0.000222716	***
P35486	Pyruvate dehydrogenase E1 component subunit alpha, somatic form, mitochondrial	Pdha1	54.62	390	23	256	1.2356	1.34991	1.39586	1.23607	0.681582	0.783369	0.722213	0.809324	0.574321	6.15067e-05	****
P10649	Glutathione S-transferase Mu 1	Gstm1	63.3	218	9	123	1.17058	1.47315	1.47373	1.41725	0.776418	0.854275	0.736379	0.811656	0.574326	0.00205664	**
Q8CHT0	Delta-1-pyrroline-5-carboxylate dehydrogenase, mitochondrial	Aldh4a1	30.43	562	18	77	1.17192	1.41351	1.27661	1.3171	0.649548	0.853297	0.671042	0.802811	0.574746	0.000232728	***
Q8BW75	Amine oxidase [flavin-containing] B	Maob	10	520	4	14	1.24321	1.64745	1.5027	1.17275	0.852694	0.844391	0.771276	0.734	0.575332	0.0103108	*
P04370	Myelin basic protein	Mbp	12.8	250	3	10	1.03174	1.4348	1.19524	1.51625	0.612287	0.627931	0.77259	0.969234	0.575902	0.00866929	**
Q9WUB3	Glycogen phosphorylase, muscle form	Pygm	71.14	842	60	1892	1.1806	1.5893	1.48822	1.3527	0.815313	0.847023	0.726678	0.844881	0.576367	0.00434401	**
P04104	Keratin, type II cytoskeletal 1	Krt1	3.77	637	2	15	1.43439	3.02567	1.06717	0.937058	1.53143	0.659145	0.675743	0.861486	0.576677	0.260372	ns
Q62234	Myomesin-1	Myom1	62.03	1667	100	854	1.20327	1.38522	1.52507	1.39272	0.822678	0.831068	0.710102	0.812948	0.57694	0.00118139	**
Q9CXZ1	NADH dehydrogenase [ubiquinone] iron-sulfur protein 4, mitochondrial	Ndufs4	37.71	175	7	54	1.17153	1.32661	1.55138	1.3664	0.757396	0.853584	0.686517	0.828991	0.577278	0.00206053	**
Q5SSW2	Proteasome activator complex subunit 4	Psme4	1.3	1843	2	5	1.36937	0.957797	2.96539	0.965176	0.76508	0.769677	1.03608	1.04484	0.577793	0.260715	ns
O70622	Reticulon-2	Rtn2	17.83	471	7	79	1.15255	1.47869	1.59469	1.43172	0.844783	0.867642	0.716741	0.840781	0.57797	0.00469129	**
Q9Z2I9	Succinyl-CoA ligase [ADP-forming] subunit beta, mitochondrial	Sucla2	59.61	463	29	339	1.1913	1.39611	1.43862	1.24424	0.697015	0.807898	0.705184	0.839419	0.578626	0.000515114	***
Q99L13	3-hydroxyisobutyrate dehydrogenase, mitochondrial	Hibadh	26.27	335	6	30	1.10798	1.28456	1.70871	1.43973	0.685339	0.902542	0.75088	0.868182	0.578769	0.0136197	*
P56391	Cytochrome c oxidase subunit 6B1	Cox6b1	70.93	86	8	102	1.16654	1.24676	1.49375	1.28834	0.669312	0.777297	0.705159	0.857233	0.579168	0.00118996	**
P97457	Myosin regulatory light chain 2, skeletal muscle isoform	Mylpf	92.9	169	21	3267	1.13213	1.49104	1.57579	1.42254	0.783652	0.883291	0.714025	0.87742	0.57963	0.00471388	**
Q91VD9	NADH-ubiquinone oxidoreductase 75 kDa subunit, mitochondrial	Ndufs1	56.95	727	36	328	1.20856	1.29707	1.51594	1.28509	0.712734	0.800749	0.73857	0.82743	0.580304	0.0015226	**
Q9JK37	Myozenin-1	Myoz1	53.38	296	16	526	1.18153	1.37587	1.49303	1.34221	0.719182	0.846363	0.729077	0.836585	0.580644	0.000850136	***
Q9D2G2	Dihydrolipoyllysine-residue succinyltransferase component of 2-oxoglutarate dehydrogenase complex, mitochondrial	Dlst	38.99	454	19	185	1.276	1.32364	1.51157	1.22722	0.759551	0.78914	0.73829	0.814847	0.581037	0.00187309	**
Q64521	Glycerol-3-phosphate dehydrogenase, mitochondrial	Gpd2	44.15	727	27	131	1.16684	1.45333	1.38174	1.25433	0.712594	0.857013	0.722926	0.762878	0.581292	0.000985161	***
Q8BH86	UPF0317 protein C14orf159 homolog, mitochondrial	UPF0317 protein C14orf159 homolog, mitochondrial	11.67	617	6	19	1.19413	1.2136	1.28492	1.33332	0.62133	0.706808	0.756735	0.83743	0.58144	0.000142966	***
O08749	Dihydrolipoyl dehydrogenase, mitochondrial	Dld	38.7	509	20	243	1.20743	1.3728	1.51194	1.27933	0.753667	0.828205	0.720126	0.823034	0.58178	0.0014447	**
P08249	Malate dehydrogenase, mitochondrial	Mdh2	71.6	338	25	1112	1.19165	1.42042	1.42759	1.25072	0.678788	0.811511	0.750004	0.839172	0.58209	0.000564629	***
Q8R3Z5	Voltage-dependent L-type calcium channel subunit beta-1	Cacnb1	25.63	597	9	65	1.16121	1.52396	1.49941	1.37394	0.782079	0.839643	0.75649	0.86117	0.582778	0.00403025	**
Q8K010	5-oxoprolinase	Oplah	20.19	1288	22	61	1.16697	1.4607	1.39995	1.37746	0.777569	0.769489	0.747649	0.856917	0.583085	0.00142586	**
Q5SX39	Myosin-4	Myh4	76.17	1939	57	20692	1.11862	1.50343	1.48265	1.38735	0.871773	0.893961	0.64293	0.794639	0.583262	0.0026544	**
Q7TSQ8	Pyruvate dehydrogenase phosphatase regulatory subunit, mitochondrial	Pdpr	17.65	878	15	46	1.19107	1.46991	1.53204	1.23718	0.730058	0.799037	0.79883	0.839579	0.583313	0.0048778	**
Q80UY1	Carnosine N-methyltransferase	Carnmt1	17.75	400	7	20	1.21163	1.57728	1.40335	1.17969	0.814595	0.847682	0.676064	0.798652	0.583958	0.00512832	**
Q9DCT2	NADH dehydrogenase [ubiquinone] iron-sulfur protein 3, mitochondrial	Ndufs3	47.53	263	13	80	1.19511	1.2609	1.43493	1.21989	0.669508	0.801092	0.679951	0.836742	0.584502	0.000324036	***
Q9CPP6	NADH dehydrogenase [ubiquinone] 1 alpha subcomplex subunit 5	Ndufa5	35.34	116	7	31	1.14274	1.2296	1.43596	1.36501	0.692031	0.79846	0.66473	0.875092	0.585759	0.000856285	***
A6H630	Protein-glutamate O-methyltransferase	Armt1	6.61	439	3	7	1.15576	1.50226	1.17038	1.18077	0.614851	0.752364	0.702363	0.865229	0.585885	0.00321085	**
P52196	Thiosulfate sulfurtransferase	Tst	7.74	297	3	10	1.16708	1.64907	1.46017	1.11019	0.712815	0.871295	0.67393	0.900745	0.586424	0.0148095	*
P17183	Gamma-enolase	Eno2	29.26	434	2	333	1.07218	1.74175	1.55944	1.29932	0.737303	0.926469	0.737392	0.932676	0.5877	0.0218861	*
P00405	Cytochrome c oxidase subunit 2	Mtco2	17.62	227	4	126	1.27998	1.17893	1.35658	1.2207	0.613448	0.775317	0.724707	0.848228	0.588084	0.000224792	***
Q9CQA3	Succinate dehydrogenase [ubiquinone] iron-sulfur subunit, mitochondrial	Sdhb	52.84	282	19	134	1.18984	1.34361	1.43194	1.30804	0.693834	0.840448	0.73262	0.834608	0.588139	0.0001987	***
P17665	Cytochrome c oxidase subunit 7C, mitochondrial	Cox7c	38.1	63	2	34	1.12658	1.33106	1.34747	1.24122	0.643818	0.767979	0.670572	0.887641	0.588548	0.000464248	***
Q9D7X8	Gamma-glutamylcyclotransferase	Ggct	10.11	188	2	6	0.993585	1.09599	1.23229	1.52953	0.60313	0.619248	0.627082	1.00646	0.588679	0.0174567	*
P0DN34	NADH dehydrogenase [ubiquinone] 1 beta subcomplex subunit 1	Ndufb1	29.82	57	2	8	1.24852	1.18343	1.53599	1.25749	0.732084	0.845003	0.669808	0.830008	0.588834	0.00241777	**
P45377	Aldose reductase-related protein 2	Akr1b8	17.41	316	2	27	0.939356	1.78224	1.36037	1.48196	0.482503	0.850951	1.06456	0.880652	0.589272	0.0407456	*
Q9D855	Cytochrome b-c1 complex subunit 7	Uqcrb	53.15	111	7	67	1.18981	1.29483	1.37392	1.28848	0.674344	0.803544	0.715663	0.840471	0.589469	6.43807e-05	****
Q9CQH3	NADH dehydrogenase [ubiquinone] 1 beta subcomplex subunit 5, mitochondrial	Ndufb5	24.87	189	5	32	1.15443	1.30416	1.51399	1.28058	0.726901	0.819556	0.683956	0.866226	0.589481	0.00182213	**
Q9DCM2	Glutathione S-transferase kappa 1	Gstk1	38.94	226	7	18	1.15825	1.38301	1.34894	1.3165	0.832948	0.690524	0.688752	0.863371	0.5907	0.000231535	***
Q62425	Cytochrome c oxidase subunit NDUFA4	Ndufa4	56.1	82	6	84	1.16838	1.25704	1.5484	1.34408	0.728889	0.828622	0.730067	0.855888	0.591111	0.00355968	**
Q9D1G3	Protein-cysteine N-palmitoyltransferase HHAT-like protein	Hhatl	16.5	503	9	48	1.24384	1.40584	1.26417	1.30206	0.803962	0.779589	0.742172	0.759228	0.591451	0.000213284	***
O08532	Voltage-dependent calcium channel subunit alpha-2/delta-1	Cacna2d1	24.57	1103	23	106	1.15285	1.42293	1.59929	1.34101	0.827374	0.867415	0.714715	0.855946	0.591987	0.00537428	**
Q60932	Voltage-dependent anion-selective channel protein 1	Vdac1	75	296	19	445	1.20251	1.29761	1.44594	1.25819	0.744766	0.831595	0.684074	0.821891	0.592271	0.000301021	***
Q9JLH8	Tropomodulin-4	Tmod4	29.57	345	9	51	1.16093	1.28557	1.33268	1.25571	0.667476	0.861375	0.693142	0.760889	0.592441	0.000118588	***
Q922B1	O-acetyl-ADP-ribose deacetylase MACROD1	Macrod1	30.96	323	7	42	1.18716	1.4049	1.42127	1.36257	0.761658	0.79295	0.79031	0.84235	0.592881	0.00106503	**
Q8K2B3	Succinate dehydrogenase [ubiquinone] flavoprotein subunit, mitochondrial	Sdha	48.19	664	25	189	1.21457	1.27756	1.4558	1.23086	0.713576	0.813117	0.720845	0.823335	0.592971	0.000604125	***
Q99MR8	Methylcrotonoyl-CoA carboxylase subunit alpha, mitochondrial	Mccc1	12.55	717	7	24	1.19933	1.22556	1.22361	1.1753	0.682665	0.684516	0.643026	0.850847	0.593113	0.00112694	**
Q8VED9	Galectin-related protein	Lgalsl	17.44	172	3	7	1.27369	1.77225	1.16988	1.14975	0.869755	0.718619	0.793156	0.801648	0.59326	0.0307146	*
Q91VT4	Carbonyl reductase family member 4	Cbr4	37.29	236	8	27	1.19464	1.44451	1.41242	1.17894	0.68473	0.803346	0.77017	0.848223	0.593914	0.00176452	**
P51174	Long-chain specific acyl-CoA dehydrogenase, mitochondrial	Acadl	42.33	430	19	287	1.15078	1.2872	1.51243	1.29225	0.737645	0.778231	0.730992	0.868974	0.594325	0.00270683	**
Q9WUR2	Enoyl-CoA delta isomerase 2, mitochondrial	Eci2	15.86	391	3	17	1.16822	1.41554	1.30472	1.3668	0.638065	0.817197	0.856001	0.812256	0.594358	0.00033441	***
P21550	Beta-enolase	Eno3	73.04	434	28	2368	1.14009	1.53698	1.43304	1.31426	0.765778	0.873714	0.707403	0.877127	0.59436	0.00334295	**
P19783	Cytochrome c oxidase subunit 4 isoform 1, mitochondrial	Cox4i1	49.7	169	9	187	1.25344	1.23409	1.34849	1.22886	0.700632	0.755864	0.742971	0.813763	0.594928	1.02297e-05	****
P12787	Cytochrome c oxidase subunit 5A, mitochondrial	Cox5a	42.47	146	8	127	1.28012	1.20913	1.40913	1.22028	0.653929	0.819622	0.745603	0.827038	0.595115	0.000160165	***
Q9JKS4	LIM domain-binding protein 3	Ldb3	36.65	723	22	421	1.16874	1.30388	1.41551	1.33511	0.711384	0.783116	0.759107	0.855619	0.595268	0.000356462	***
O70250	Phosphoglycerate mutase 2	Pgam2	64.03	253	18	719	1.13597	1.53981	1.40043	1.32142	0.762235	0.880305	0.713958	0.857301	0.595409	0.00347948	**
Q9CZ13	Cytochrome b-c1 complex subunit 1, mitochondrial	Uqcrc1	44.58	480	16	208	1.20664	1.26566	1.36655	1.24323	0.6842	0.78847	0.72474	0.828744	0.595455	3.57036e-05	****
Q9CR62	Mitochondrial 2-oxoglutarate/malate carrier protein	Slc25a11	46.5	314	13	86	1.24121	1.26629	1.41012	1.18144	0.689561	0.782437	0.718051	0.846427	0.595497	0.000221815	***
Q9CQ54	NADH dehydrogenase [ubiquinone] 1 subunit C2	Ndufc2	32.5	120	5	27	1.18845	1.24599	1.39326	1.24594	0.650401	0.77219	0.759437	0.841431	0.595916	0.000135395	***
Q9D051	Pyruvate dehydrogenase E1 component subunit beta, mitochondrial	Pdhb	38.16	359	13	253	1.16504	1.34984	1.45301	1.29298	0.723104	0.831607	0.723159	0.858342	0.59614	0.000694037	***
Q9WUM5	Succinyl-CoA ligase [ADP/GDP-forming] subunit alpha, mitochondrial	Suclg1	35.55	346	9	135	1.18593	1.29891	1.42133	1.2856	0.76336	0.793672	0.695194	0.843223	0.596222	0.000233091	***
P14152	Malate dehydrogenase, cytoplasmic	Mdh1	43.71	334	18	454	1.19115	1.31621	1.40617	1.27578	0.717266	0.785668	0.754727	0.839526	0.596839	0.000200362	***
Q9DCS9	NADH dehydrogenase [ubiquinone] 1 beta subcomplex subunit 10	Ndufb10	57.39	176	10	57	1.205	1.26359	1.44591	1.29136	0.700229	0.80844	0.772961	0.829879	0.597693	0.000414554	***
Q60597	2-oxoglutarate dehydrogenase, mitochondrial	Ogdh	46.43	1023	44	279	1.18919	1.25516	1.49473	1.29867	0.693783	0.828386	0.769468	0.840911	0.598071	0.0013324	**
Q8BKZ9	Pyruvate dehydrogenase protein X component, mitochondrial	Pdhx	37.72	501	14	58	1.19174	1.30609	1.49158	1.26779	0.785183	0.810688	0.709795	0.839106	0.598183	0.00145565	**
P56480	ATP synthase subunit beta, mitochondrial	Atp5b	70.13	529	28	1046	1.1647	1.27777	1.39877	1.23303	0.661075	0.776912	0.73929	0.858591	0.598287	0.000246861	***
Q99LY9	NADH dehydrogenase [ubiquinone] iron-sulfur protein 5	Ndufs5	48.11	106	6	34	1.2582	1.19841	1.52636	1.28023	0.741779	0.834436	0.754746	0.819498	0.598582	0.00326138	**
Q9D6J5	NADH dehydrogenase [ubiquinone] 1 beta subcomplex subunit 8, mitochondrial	Ndufb8	19.35	186	3	9	1.14627	1.22877	1.28172	1.23836	0.620689	0.872398	0.639043	0.799714	0.598932	0.00156075	**
Q9D0M3	Cytochrome c1, heme protein, mitochondrial	Cyc1	37.85	325	9	81	1.21684	1.33642	1.35375	1.32837	0.697314	0.800209	0.8218	0.816335	0.598937	1.81558e-05	****
P97807	Fumarate hydratase, mitochondrial	Fh	45.96	507	23	261	1.17665	1.37468	1.46879	1.20679	0.724756	0.83644	0.722946	0.849872	0.599592	0.0017688	**
P34914	Bifunctional epoxide hydrolase 2	Ephx2	17.15	554	5	12	1.24579	1.17499	1.6073	1.19845	0.743411	0.746149	0.796366	0.851069	0.600206	0.0115359	*
P18826	Phosphorylase b kinase regulatory subunit alpha, skeletal muscle isoform	Phka1	27.8	1241	26	131	1.20291	1.40348	1.38125	1.25223	0.81413	0.831316	0.722899	0.779454	0.600739	0.000424702	***
Q80ZW2	Protein THEM6	Them6	7.25	207	2	5	1.12308	2.0267	1.28153	1.12549	0.812333	0.890405	0.849109	0.787031	0.600864	0.0816869	ns
P20801	Troponin C, skeletal muscle	Tnnc2	60	160	9	612	1.16326	1.42111	1.44567	1.3736	0.848875	0.859656	0.718793	0.819662	0.600889	0.00113958	**
P62897	Cytochrome c, somatic	Cycs	69.52	105	7	249	1.1878	1.23464	1.54262	1.23708	0.762653	0.762793	0.765148	0.841889	0.602152	0.00616999	**
Q3UV70	[Pyruvate dehydrogenase [acetyl-transferring]]-phosphatase 1, mitochondrial	Pdp1	29.37	538	12	41	1.18073	1.28636	1.3014	1.24713	0.702933	0.752373	0.7198	0.846935	0.602527	2.66657e-05	****
Q9JI91	Alpha-actinin-2	Actn2	70.02	894	43	1591	1.21861	1.12048	1.57559	1.37615	0.663182	0.835653	0.800963	0.892473	0.603359	0.00728236	**
Q91V16	LYR motif-containing protein 5	Lyrm5	18.6	86	2	4	1.20291	1.35033	1.43657	1.14537	0.645724	0.800493	0.782672	0.873079	0.604063	0.00118575	**
Q60931	Voltage-dependent anion-selective channel protein 3	Vdac3	51.59	283	12	190	1.25654	1.36779	1.41206	1.19715	0.835318	0.833046	0.71265	0.781557	0.604288	0.00033094	***
Q9ERS2	NADH dehydrogenase [ubiquinone] 1 alpha subcomplex subunit 13	Ndufa13	44.44	144	7	47	1.2085	1.28451	1.45014	1.34987	0.817957	0.827469	0.732111	0.822761	0.604626	0.000622207	***
Q99MN9	Propionyl-CoA carboxylase beta chain, mitochondrial	Pccb	40.11	541	17	63	1.20545	1.31789	1.43158	1.1979	0.708911	0.800259	0.772382	0.834791	0.604783	0.000803587	***
P05977	Myosin light chain 1/3, skeletal muscle isoform	Myl1	82.45	188	18	2288	1.08936	1.423	1.50038	1.33611	0.827018	0.917972	0.681854	0.812514	0.605619	0.00432895	**
Q9DC50	Peroxisomal carnitine O-octanoyltransferase	Crot	8.01	612	3	8	1.71013	1.52817	1.29862	1.03192	0.885131	0.645556	0.872989	0.969064	0.605645	0.0249562	*
Q64518	Sarcoplasmic/endoplasmic reticulum calcium ATPase 3	Atp2a3	14.45	1038	2	956	1.34857	1.52358	1.7768	1.03697	0.840477	0.871085	0.964348	0.769743	0.605997	0.0326386	*
Q9DC69	NADH dehydrogenase [ubiquinone] 1 alpha subcomplex subunit 9, mitochondrial	Ndufa9	37.93	377	15	76	1.16422	1.28741	1.4919	1.24799	0.733322	0.844246	0.712051	0.858948	0.606484	0.00178543	**
Q9R062	Glycogenin-1	Gyg1	24.92	333	7	44	1.29386	1.4177	1.48757	1.12177	0.891451	0.807658	0.736352	0.791589	0.606486	0.00394127	**
P58774	Tropomyosin beta chain	Tpm2	81.69	284	22	2398	1.13529	1.35279	1.52448	1.40067	0.834718	0.880833	0.71744	0.850162	0.606506	0.00351747	**
Q924D0	Reticulon-4-interacting protein 1, mitochondrial	Rtn4ip1	8.33	396	2	5	1.23523	1.46469	1.14851	0.975426	0.748532	0.567879	1.02519	0.589807	0.60769	0.0179672	*
P68134	Actin, alpha skeletal muscle	Acta1	76.13	377	3	5687	1.14457	1.40803	1.30675	1.36984	0.690591	0.873688	0.762195	0.859101	0.609191	0.000575142	***
Q9CXI0	2-methoxy-6-polyprenyl-1,4-benzoquinol methylase, mitochondrial	Coq5	30.58	327	7	18	1.17625	1.30588	1.34749	1.15513	0.698675	0.782913	0.690774	0.865706	0.609473	0.000266762	***
Q91WD5	NADH dehydrogenase [ubiquinone] iron-sulfur protein 2, mitochondrial	Ndufs2	39.52	463	14	76	1.25913	1.36356	1.34812	1.19833	0.746279	0.752068	0.817775	0.834495	0.609507	0.000123781	***
Q7TSH2	Phosphorylase b kinase regulatory subunit beta	Phkb	20.65	1085	22	77	1.19388	1.36094	1.33712	1.21674	0.765218	0.791425	0.721672	0.837605	0.609926	0.000190492	***
P55088	Aquaporin-4	Aqp4	4.95	323	2	4	1.01674	1.14504	1.50598	0.98434	1.01591	0.537226	0.574038	0.711355	0.610161	0.0311906	*
Q91YR1	Twinfilin-1	Twf1	10.57	350	3	9	1.11202	1.16741	1.37084	1.23336	0.59009	0.594539	0.899268	0.896414	0.610266	0.00586049	**
Q91XL9	Oxysterol-binding protein-related protein 1	Osbpl1a	2.53	950	2	5	1.77149	1.37552	1.27918	1.122	0.774951	0.869274	0.85129	0.891269	0.610432	0.027747	*
A2AQP0	Myosin-7B	Myh7b	8.81	1941	4	1503	1.29627	1.09935	1.56433	1.42317	0.696396	0.879653	0.801129	0.909625	0.610576	0.00720776	**
Q8R1S0	Ubiquinone biosynthesis monooxygenase COQ6, mitochondrial	Coq6	5.67	476	3	15	1.10901	1.37454	1.4307	1.23177	0.748289	0.858007	0.63413	0.901703	0.610593	0.00198707	**
Q9CQ75	NADH dehydrogenase [ubiquinone] 1 alpha subcomplex subunit 2	Ndufa2	49.49	99	6	49	1.15528	1.23795	1.53259	1.33863	0.750746	0.851378	0.750483	0.865587	0.611306	0.00466159	**
Q9DCX2	ATP synthase subunit d, mitochondrial	Atp5h	76.4	161	11	160	1.14557	1.2644	1.46262	1.27275	0.706163	0.872924	0.723048	0.843586	0.611373	0.00125376	**
Q9CQC9	GTP-binding protein SAR1b	Sar1b	44.44	198	5	37	1.11966	1.35731	1.56345	1.45103	0.763514	0.89313	0.819637	0.882224	0.611589	0.00769456	**
Q9DCJ5	NADH dehydrogenase [ubiquinone] 1 alpha subcomplex subunit 8	Ndufa8	55.23	172	9	52	1.14111	1.22609	1.55966	1.27248	0.724576	0.876339	0.735265	0.846854	0.612199	0.0067113	**
Q9Z1P6	NADH dehydrogenase [ubiquinone] 1 alpha subcomplex subunit 7	Ndufa7	68.14	113	9	76	1.19514	1.21539	1.45488	1.2407	0.748078	0.836723	0.729587	0.813743	0.612625	0.00155278	**
Q3UIU2	NADH dehydrogenase [ubiquinone] 1 beta subcomplex subunit 6	Ndufb6	32.81	128	5	39	1.19356	1.22337	1.35567	1.16327	0.719891	0.859644	0.692539	0.752784	0.612833	0.000159069	***
Q9CQJ8	NADH dehydrogenase [ubiquinone] 1 beta subcomplex subunit 9	Ndufb9	25.14	179	4	19	1.11996	1.31645	1.43258	1.49864	0.725553	0.892886	0.826681	0.846172	0.613173	0.00435466	**
O09111	NADH dehydrogenase [ubiquinone] 1 beta subcomplex subunit 11, mitochondrial	Ndufb11	35.76	151	4	31	1.16275	1.18915	1.32717	1.28905	0.681105	0.860031	0.703846	0.804892	0.61389	0.000168495	***
Q8K370	Acyl-CoA dehydrogenase family member 10	Acad10	3.55	1069	4	12	1.37439	1.26153	1.26244	1.20511	0.788001	0.829798	0.714289	0.801958	0.6141	5.90632e-05	****
Q8R429	Sarcoplasmic/endoplasmic reticulum calcium ATPase 1	Atp2a1	55.84	994	45	4904	1.13926	1.3664	1.40157	1.25934	0.82879	0.87776	0.675329	0.791114	0.614138	0.000712951	***
Q9CQQ7	ATP synthase F(0) complex subunit B1, mitochondrial	Atp5f1	30.86	256	11	201	1.16007	1.2866	1.45328	1.27546	0.744252	0.82521	0.747314	0.862017	0.614211	0.00126063	**
Q9D023	Mitochondrial pyruvate carrier 2	Mpc2	8.66	127	2	11	1.2891	1.38953	1.5133	1.03697	0.654702	0.964345	0.740718	0.852334	0.614297	0.00809771	**
O09165	Calsequestrin-1	Casq1	40	405	18	516	1.108	1.47047	1.45216	1.28106	0.856442	0.90253	0.713625	0.792722	0.614743	0.0044314	**
Q9CQZ5	NADH dehydrogenase [ubiquinone] 1 alpha subcomplex subunit 6	Ndufa6	56.49	131	7	82	1.15886	1.39593	1.41346	1.33622	0.746244	0.862914	0.79783	0.859608	0.615821	0.0010155	**
P13707	Glycerol-3-phosphate dehydrogenase [NAD(+)], cytoplasmic	Gpd1	84.81	349	27	248	1.07456	1.55245	1.46132	1.24131	0.847408	0.930617	0.682568	0.826009	0.616664	0.0110702	*
P17751	Triosephosphate isomerase	Tpi1	73.91	299	18	784	1.10437	1.48107	1.46819	1.36339	0.789189	0.890025	0.759193	0.905497	0.617296	0.00537812	**
P24472	Glutathione S-transferase A4	Gsta4	10.81	222	3	7	1.14916	1.44327	1.51725	1.13639	0.816466	0.807409	0.735947	0.879981	0.617568	0.0111881	*
Q9WUK2	Eukaryotic translation initiation factor 4H	Eif4h	27.02	248	4	11	1.18611	1.32162	1.21441	1.11055	0.693653	0.900457	0.643543	0.75057	0.618335	0.00077242	***
Q9CRB9	MICOS complex subunit Mic19	Chchd3	46.7	227	12	68	1.18529	1.29015	1.40924	1.23683	0.732264	0.843673	0.75209	0.840492	0.61867	0.000351017	***
P53395	Lipoamide acyltransferase component of branched-chain alpha-keto acid dehydrogenase complex, mitochondrial	Dbt	15.56	482	7	22	1.16853	1.26609	1.33194	1.28281	0.719333	0.855779	0.740727	0.809384	0.618934	4.98283e-05	****
Q9Z0J4	Nitric oxide synthase, brain	Nos1	3.43	1429	5	13	1.23505	1.16377	1.30934	1.30061	0.734545	0.719506	0.78857	0.859277	0.619292	5.04441e-05	****
Q7TMF3	NADH dehydrogenase [ubiquinone] 1 alpha subcomplex subunit 12	Ndufa12	50.34	145	7	29	1.22333	1.25358	1.3563	1.2614	0.772151	0.80056	0.768584	0.817441	0.620015	0.000104423	***
A3KFX0	Cytosolic 5'-nucleotidase 1A	Nt5c1a	6.03	365	2	6	1.13741	1.27661	1.57995	1.2626	0.840801	0.852765	0.686387	0.879194	0.620015	0.00738525	**
P02535	Keratin, type I cytoskeletal 10	Krt10	10.7	570	4	24	1.17062	2.58398	1.29238	0.694646	1.32501	0.651587	0.854247	0.729261	0.620051	0.27763	ns
P54822	Adenylosuccinate lyase	Adsl	32.64	484	14	73	1.15211	1.37297	1.41251	1.32184	0.811883	0.867974	0.738533	0.844929	0.620469	0.000998216	***
Q9CWE0	Mitochondrial fission regulator 1-like	Mtfr1l	8.65	289	2	6	2.03842	1.35417	1.07056	0.934092	0.572762	0.657181	1.32716	0.792075	0.620534	0.143388	ns
Q8BMF4	Dihydrolipoyllysine-residue acetyltransferase component of pyruvate dehydrogenase complex, mitochondrial	Dlat	35.2	642	19	295	1.18559	1.26615	1.35239	1.19293	0.740538	0.775782	0.742504	0.843464	0.620824	0.000144162	***
Q8VEM8	Phosphate carrier protein, mitochondrial	Slc25a3	29.69	357	13	182	1.21172	1.23992	1.43041	1.19318	0.759606	0.829832	0.724357	0.838097	0.621034	0.000924128	***
Q9CXS4	Centromere protein V	Cenpv	21.43	252	4	11	1.10435	1.4636	1.28182	1.4363	0.7308	0.90551	0.786629	0.859971	0.621048	0.00449571	**
Q91VR2	ATP synthase subunit gamma, mitochondrial	Atp5c1	43.62	298	14	188	1.17695	1.27331	1.45174	1.19569	0.75197	0.831826	0.739731	0.849655	0.622474	0.00191999	**
O70571	[Pyruvate dehydrogenase (acetyl-transferring)] kinase isozyme 4, mitochondrial	Pdk4	22.57	412	8	25	1.82361	1.26661	1.10611	1.49709	0.855558	0.895027	0.904069	0.895551	0.623562	0.0408276	*
Q9CPU2	NADH dehydrogenase [ubiquinone] 1 beta subcomplex subunit 2, mitochondrial	Ndufb2	8.57	105	2	5	1.39116	1.25168	1.33827	1.20434	0.830333	0.780128	0.830168	0.795328	0.624047	0.000709043	***
Q8QZR5	Alanine aminotransferase 1	Gpt	10.08	496	4	19	1.0362	1.34135	1.39344	1.34147	0.656121	0.816788	0.754683	0.965066	0.624486	0.00415646	**
P56135	ATP synthase subunit f, mitochondrial	Atp5j2	14.77	88	2	16	1.25841	1.09773	1.39926	1.33683	0.713436	0.86699	0.691004	0.910971	0.624953	0.00151167	**
Q9CQC7	NADH dehydrogenase [ubiquinone] 1 beta subcomplex subunit 4	Ndufb4	26.36	129	3	32	1.18327	1.27902	1.39622	1.22687	0.741571	0.845118	0.751895	0.839884	0.62502	0.000325325	***
P19536	Cytochrome c oxidase subunit 5B, mitochondrial	Cox5b	42.97	128	7	310	1.20967	1.20875	1.33642	1.20968	0.70148	0.804493	0.770441	0.827304	0.62518	3.69908e-05	****
Q9JIF9	Myotilin	Myot	66.33	496	30	263	1.16429	1.16502	1.33503	1.20182	0.650973	0.784085	0.749761	0.858891	0.625485	0.000256061	***
Q9ER60	Sodium channel protein type 4 subunit alpha	Scn4a	3.2	1841	4	14	1.14456	1.3367	1.52998	1.40836	0.871254	0.873697	0.78605	0.85893	0.625494	0.00615478	**
Q03265	ATP synthase subunit alpha, mitochondrial	Atp5a1	67.63	553	44	1332	1.1644	1.27886	1.43739	1.23887	0.745591	0.836414	0.761712	0.858808	0.625551	0.00124463	**
P59017	Bcl-2-like protein 13	Bcl2l13	6.68	434	3	12	1.19468	1.13613	1.41765	1.31491	0.766368	0.851509	0.679407	0.880181	0.62754	0.00126621	**
Q9CPQ8	ATP synthase subunit g, mitochondrial	Atp5l	41.75	103	5	54	1.15277	1.1867	1.37843	1.15783	0.673666	0.816228	0.703505	0.867476	0.627778	0.000738675	***
Q9DB20	ATP synthase subunit O, mitochondrial	Atp5o	69.95	213	14	249	1.15318	1.25747	1.4562	1.25333	0.732671	0.867169	0.765804	0.85182	0.628389	0.00173627	**
Q9CQ69	Cytochrome b-c1 complex subunit 8	Uqcrq	57.32	82	7	37	1.18537	1.19132	1.28029	1.20466	0.671259	0.822065	0.719402	0.843618	0.628665	0.000318603	***
Q91WS0	CDGSH iron-sulfur domain-containing protein 1	Cisd1	52.78	108	6	66	1.16568	1.19576	1.3258	1.19283	0.728108	0.85787	0.690379	0.795651	0.629501	0.000122969	***
Q6P9R2	Serine/threonine-protein kinase OSR1	Oxsr1	23.53	527	9	34	1.20103	1.39848	1.24561	1.29636	0.832622	0.79053	0.808522	0.81075	0.63064	0.00112598	**
P97450	ATP synthase-coupling factor 6, mitochondrial	Atp5j	50.93	108	7	141	1.17127	1.23127	1.43841	1.26757	0.75987	0.853772	0.779391	0.830527	0.631015	0.00179341	**
Q8K3J1	NADH dehydrogenase [ubiquinone] iron-sulfur protein 8, mitochondrial	Ndufs8	23.58	212	5	27	1.18789	1.19259	1.29475	1.25452	0.723869	0.841826	0.707386	0.839412	0.63137	9.66524e-05	****
Q61743	ATP-sensitive inward rectifier potassium channel 11	Kcnj11	8.21	390	3	5	1.265	1.29093	1.24256	1.18616	0.843059	0.743815	0.806256	0.755012	0.631567	7.39598e-06	****
Q9D0K2	Succinyl-CoA:3-ketoacid coenzyme A transferase 1, mitochondrial	Oxct1	47.5	520	18	86	1.05858	1.25675	1.51786	1.26427	0.689257	0.94466	0.751892	0.835513	0.631947	0.00828056	**
P21300	Aldose reductase-related protein 1	Akr1b7	13.92	316	2	26	1.03858	1.7115	1.47392	1.4547	0.904813	0.80879	0.914022	0.96285	0.63227	0.0302416	*
Q6PA06	Atlastin-2	Atl2	22.13	583	9	29	1.11202	1.38815	1.35394	1.16738	0.730413	0.861825	0.68506	0.899262	0.632593	0.00208032	**
P15626	Glutathione S-transferase Mu 2	Gstm2	62.39	218	6	57	1.11568	1.43345	1.54951	1.28175	0.869178	0.896317	0.850374	0.790381	0.633087	0.0111459	*
P50171	Estradiol 17-beta-dehydrogenase 8	Hsd17b8	35.91	259	6	23	1.22703	1.39853	1.26609	1.13271	0.639084	0.812015	0.882838	0.849594	0.633618	0.00100723	**
P03921	NADH-ubiquinone oxidoreductase chain 5	Mtnd5	3.95	607	2	12	1.11423	1.3013	1.3701	1.28149	0.749859	0.867225	0.697479	0.897477	0.633898	0.000715624	***
Q8BL65	Actin-binding LIM protein 2	Ablim2	3.92	612	2	6	1.31462	1.50369	1.60792	0.851105	0.653823	0.681116	0.900931	1.10996	0.634	0.0583445	ns
P56379	6.8 kDa mitochondrial proteolipid	Mp68	34.48	58	2	62	1.12791	1.1775	1.31045	1.14317	0.714619	0.779876	0.638828	0.886595	0.634566	0.000778228	***
Q8BMS4	Ubiquinone biosynthesis O-methyltransferase, mitochondrial	Coq3	12.97	370	4	13	1.06782	1.53609	1.54941	1.2906	0.907544	0.868037	0.743152	0.93649	0.634695	0.0166995	*
Q06185	ATP synthase subunit e, mitochondrial	Atp5i	67.61	71	7	78	1.14225	1.2346	1.31005	1.23099	0.724614	0.875462	0.679554	0.843315	0.635017	0.000371512	***
Q9D6J6	NADH dehydrogenase [ubiquinone] flavoprotein 2, mitochondrial	Ndufv2	55.65	248	11	129	1.20916	1.23458	1.28904	1.20429	0.68321	0.828232	0.79392	0.830363	0.635139	0.000132207	***
Q3ULD5	Methylcrotonoyl-CoA carboxylase beta chain, mitochondrial	Mccc2	26.11	563	11	36	1.18525	1.22937	1.19379	1.23529	0.72506	0.763114	0.753286	0.843707	0.636945	5.45523e-05	****
P97447	Four and a half LIM domains protein 1	Fhl1	67.86	280	23	468	1.18964	1.09533	1.33077	1.24295	0.653309	0.699632	0.83122	0.912965	0.637442	0.00142948	**
P48774	Glutathione S-transferase Mu 5	Gstm5	25.89	224	5	28	1.16364	1.55794	1.3209	1.07406	0.796126	0.712025	0.824779	0.931044	0.637924	0.0154517	*
Q8CAQ8	MICOS complex subunit Mic60	Immt	52.58	757	44	234	1.14384	1.21739	1.42504	1.24509	0.732197	0.837412	0.767651	0.874246	0.638297	0.00151722	**
Q9D0F9	Phosphoglucomutase-1	Pgm1	72.06	562	40	684	1.13759	1.52331	1.39309	1.25811	0.879053	0.864742	0.791091	0.856857	0.638493	0.00847042	**
Q99LC3	NADH dehydrogenase [ubiquinone] 1 alpha subcomplex subunit 10, mitochondrial	Ndufa10	30.99	355	13	77	1.15634	1.31397	1.3261	1.26535	0.783637	0.864785	0.721007	0.864796	0.638951	0.000128735	***
Q9ET80	Junctophilin-1	Jph1	34.24	660	21	92	1.1344	1.28694	1.40909	1.35486	0.842934	0.880143	0.70909	0.881522	0.639056	0.00103126	**
Q9D6U8	Protein FAM162A	Fam162a	15.48	155	2	6	1.11848	1.19487	1.11991	1.17024	0.434958	0.894067	0.727059	0.890015	0.639968	0.0290874	*
Q8BFP9	[Pyruvate dehydrogenase (acetyl-transferring)] kinase isozyme 1, mitochondrial	Pdk1	7.14	434	2	8	1.5256	1.66994	1.46481	1.02323	0.773475	0.977168	0.977295	0.909893	0.64006	0.0289594	*
O35855	Branched-chain-amino-acid aminotransferase, mitochondrial	Bcat2	24.94	393	8	24	1.13216	1.31967	1.3739	1.18188	0.747377	0.815863	0.759749	0.883266	0.640275	0.0012662	**
Q9D6K8	FUN14 domain-containing protein 2	Fundc2	20.53	151	4	20	1.19846	1.29794	1.36194	1.18487	0.81248	0.843977	0.759101	0.814106	0.640398	0.000559739	***
Q3TC72	Fumarylacetoacetate hydrolase domain-containing protein 2A	Fahd2	23.32	313	5	14	1.15355	1.19976	1.3281	1.23863	0.6811	0.866892	0.778036	0.826806	0.640814	0.000196144	***
Q9CQZ6	NADH dehydrogenase [ubiquinone] 1 beta subcomplex subunit 3	Ndufb3	25.96	104	4	43	1.15006	1.264	1.34441	1.30563	0.760457	0.831854	0.78717	0.869521	0.641576	0.000294921	***
P06801	NADP-dependent malic enzyme	Me1	21.5	572	10	31	1.19974	1.7587	1.22061	1.09881	0.910075	0.838266	0.844709	0.794362	0.641816	0.0484197	*
Q8QZS1	3-hydroxyisobutyryl-CoA hydrolase, mitochondrial	Hibch	32.73	385	12	41	1.09282	1.30787	1.46056	1.25388	0.797792	0.814803	0.759997	0.91506	0.642731	0.00488837	**
O35604	Niemann-Pick C1 protein	Npc1	1.96	1277	2	4	2.88125	0.402688	1.42261	1.02985	0.971011	0.614244	1.1672	0.935905	0.642974	0.406259	ns
Q99KR7	Peptidyl-prolyl cis-trans isomerase F, mitochondrial	Ppif	37.86	206	6	28	1.10705	1.22124	1.47055	1.10076	0.690067	0.908462	0.725317	0.826829	0.643046	0.00787458	**
Q91ZJ5	UTP--glucose-1-phosphate uridylyltransferase	Ugp2	59.06	508	31	219	1.12635	1.26107	1.4039	1.2429	0.804742	0.786244	0.760344	0.88782	0.643425	0.00152919	**
P16858	Glyceraldehyde-3-phosphate dehydrogenase	Gapdh	75.68	333	24	2647	1.0983	1.48361	1.3674	1.23802	0.817079	0.910499	0.725766	0.888336	0.6442	0.00589944	**
Q9DBG5	Perilipin-3	Plin3	4.81	437	2	6	1.36643	0.871253	1.27007	1.64001	0.656253	0.701245	0.811796	1.14777	0.644369	0.0614754	ns
Q4VBD2	Transmembrane anterior posterior transformation protein 1	Tapt1	4.08	564	2	5	1.20612	1.38072	1.53908	1.09701	0.851992	0.75717	0.845704	0.911569	0.644549	0.0131337	*
Q8BGH2	Sorting and assembly machinery component 50 homolog	Samm50	29.64	469	13	46	1.21269	1.18465	1.33544	1.15484	0.743591	0.790498	0.750874	0.865923	0.644667	0.000194644	***
Q8JZN5	Acyl-CoA dehydrogenase family member 9, mitochondrial	Acad9	17.44	625	10	36	1.10239	1.43273	1.36565	1.23693	0.745782	0.816288	0.842938	0.90712	0.64467	0.00406984	**
Q02789	Voltage-dependent L-type calcium channel subunit alpha-1S	Cacna1s	13.83	1880	20	116	1.15067	1.33106	1.2633	1.29866	0.794426	0.841114	0.747203	0.869061	0.644728	0.000166018	***
Q6NT99	Dual specificity protein phosphatase 23	Dusp23	62.67	150	8	20	1.2162	1.60752	1.37365	1.09722	0.778564	0.876519	0.911392	0.854083	0.646049	0.0204641	*
Q3UGR5	Haloacid dehalogenase-like hydrolase domain-containing protein 2	Hdhd2	31.27	259	6	16	1.10739	1.42348	1.46739	1.17775	0.827042	0.824496	0.791435	0.903027	0.646444	0.0114207	*
Q9WV35	C->U-editing enzyme APOBEC-2	Apobec2	56.25	224	9	64	1.19192	1.17254	1.41972	1.03149	0.822153	0.969473	0.70554	0.616034	0.646474	0.00861305	**
Q4VAE3	Transmembrane protein 65	Tmem65	20.09	234	4	14	1.09702	1.06433	1.61726	1.21954	0.714467	0.752617	0.827582	0.939561	0.647085	0.0331341	*
P14094	Sodium/potassium-transporting ATPase subunit beta-1	Atp1b1	26.64	304	7	31	1.147	1.17224	1.35341	1.27426	0.72954	0.871838	0.746415	0.863153	0.649081	0.000476158	***
Q8K0L0	Ankyrin repeat and SOCS box protein 2	Asb2	9.62	634	5	13	1.17857	1.24718	1.16762	1.45549	0.856442	0.74756	0.830372	0.843345	0.649199	0.00403436	**
P06745	Glucose-6-phosphate isomerase	Gpi	48.03	558	31	737	1.12441	1.46488	1.40635	1.28805	0.860715	0.889359	0.798956	0.888093	0.650516	0.00631121	**
Q5SX40	Myosin-1	Myh1	75.23	1942	54	16623	1.15111	1.11752	1.33806	1.31032	0.647384	0.847102	0.812083	0.894836	0.651086	0.00145046	**
Q3TMP8	Trimeric intracellular cation channel type A	Tmem38a	8.72	298	4	17	1.07887	1.43929	1.41678	1.20643	0.900607	0.926893	0.708384	0.814041	0.651562	0.00720629	**
Q3URD3	Sarcolemmal membrane-associated protein	Slmap	12.07	845	11	36	1.12771	1.15523	1.57723	1.23926	0.755985	0.800237	0.879917	0.886756	0.651622	0.0187895	*
Q9D7B6	Isobutyryl-CoA dehydrogenase, mitochondrial	Acad8	33.17	413	12	44	1.14384	1.22211	1.30184	1.23253	0.710406	0.860905	0.747993	0.874251	0.651704	0.000229671	***
Q91Z53	Glyoxylate reductase/hydroxypyruvate reductase	Grhpr	36.28	328	10	36	1.12307	1.43518	1.4223	1.30285	0.887949	0.820131	0.846736	0.890417	0.652086	0.00622843	**
Q9Z1J3	Cysteine desulfurase, mitochondrial	Nfs1	12.2	459	5	13	1.20377	1.48892	1.09778	1.27379	0.775002	0.810416	0.811239	0.910932	0.653124	0.00885053	**
Q99NB1	Acetyl-coenzyme A synthetase 2-like, mitochondrial	Acss1	2.64	682	2	4	1.05088	1.42335	1.43132	1.15489	0.818459	0.809422	0.72689	0.951579	0.653371	0.0125067	*
Q9DCM0	Persulfide dioxygenase ETHE1, mitochondrial	Ethe1	17.72	254	4	15	1.12575	1.1544	1.29454	1.37332	0.721308	0.860037	0.888295	0.763437	0.653409	0.0014598	**
Q9D3D9	ATP synthase subunit delta, mitochondrial	Atp5d	13.69	168	2	105	1.12495	1.17976	1.3601	1.24084	0.740982	0.852363	0.726656	0.888932	0.654131	0.000723829	***
P11798	Calcium/calmodulin-dependent protein kinase type II subunit alpha	Camk2a	18.2	478	2	27	0.980393	1.26764	1.55221	1.26094	0.776696	1.02	0.775607	0.738854	0.654226	0.0242149	*
Q791V5	Mitochondrial carrier homolog 2	Mtch2	19.14	303	5	26	1.1635	1.28594	1.47251	1.17325	0.820513	0.82531	0.831627	0.859475	0.654914	0.00822947	**
Q9CQ91	NADH dehydrogenase [ubiquinone] 1 alpha subcomplex subunit 3	Ndufa3	57.14	84	4	14	1.28033	1.24996	1.21257	1.19245	0.798871	0.826802	0.770038	0.838613	0.655345	4.21282e-06	****
Q8BGT5	Alanine aminotransferase 2	Gpt2	13.98	522	5	14	1.02084	1.44241	1.21842	1.14441	0.575386	0.714128	0.979584	0.897347	0.65611	0.0170873	*
P39654	Arachidonate 15-lipoxygenase	Alox15	5.73	663	2	6	2.45821	1.48197	0.914447	0.866186	0.690884	1.17398	1.09356	0.796096	0.656291	0.281068	ns
P09411	Phosphoglycerate kinase 1	Pgk1	71.94	417	22	711	1.09175	1.42029	1.41116	1.29317	0.855003	0.915961	0.775338	0.877855	0.656425	0.00594452	**
Q8BU85	Methionine-R-sulfoxide reductase B3, mitochondrial	Msrb3	14.23	253	4	11	1.16473	1.30239	1.30932	1.21341	0.827723	0.821612	0.858569	0.773675	0.657649	0.000239922	***
Q9WVQ5	Methylthioribulose-1-phosphate dehydratase	Apip	26.97	241	5	13	1.19788	1.22133	1.58344	1.06555	0.714035	0.79468	0.938487	0.886036	0.657677	0.0219294	*
P08551	Neurofilament light polypeptide	Nefl	7.92	543	4	34	0.998788	1.21536	1.16781	1.44325	0.734355	0.620559	0.822481	1.00121	0.658752	0.0152808	*
P40630	Transcription factor A, mitochondrial	Tfam	19.75	243	4	13	1.28847	1.17554	1.3339	1.15336	0.683637	0.867028	0.859437	0.855667	0.659582	0.000505114	***
Q02013	Aquaporin-1	Aqp1	13.38	269	3	15	1.3456	1.06913	1.47131	1.22438	0.807041	0.750743	0.935342	0.879661	0.659983	0.00873736	**
P03930	ATP synthase protein 8	Mtatp8	55.22	67	4	32	1.19924	1.22117	1.2119	1.15971	0.707851	0.845758	0.747377	0.862288	0.660114	0.000700487	***
Q64105	Sepiapterin reductase	Spr	43.68	261	11	41	1.11879	1.29398	1.26637	1.23146	0.783065	0.77565	0.791048	0.893819	0.660527	0.000201043	***
Q9JJZ2	Tubulin alpha-8 chain	Tuba8	44.1	449	5	141	1.0977	1.28064	1.26781	1.28865	0.727688	0.875813	0.745212	0.910997	0.660556	0.000647928	***
Q8CC35	Synaptopodin	Synpo	18.73	929	11	34	1.15399	1.23231	1.42632	1.17721	0.802942	0.862051	0.766957	0.86656	0.661047	0.00342293	**
Q9DC70	NADH dehydrogenase [ubiquinone] iron-sulfur protein 7, mitochondrial	Ndufs7	21.43	224	7	59	1.14964	1.15909	1.28086	1.27618	0.73152	0.869835	0.77254	0.844236	0.661382	0.000148524	***
Q3TTY5	Keratin, type II cytoskeletal 2 epidermal	Krt2	4.1	707	3	7	1.25748	1.90278	1.23082	0.643991	1.1597	0.635957	0.862294	0.675463	0.662039	0.204001	ns
Q9D6Y9	1,4-alpha-glucan-branching enzyme	Gbe1	10.26	702	7	26	1.12842	1.11945	1.37312	1.13768	0.687188	0.835457	0.738703	0.893294	0.662926	0.00245561	**
Q7TQ48	Sarcalumenin	Srl	42.2	910	35	907	1.14179	1.27238	1.36709	1.23733	0.801095	0.875821	0.786072	0.863973	0.662929	0.00086907	***
P56382	ATP synthase subunit epsilon, mitochondrial	Atp5e	42.31	52	3	44	1.17958	1.39226	1.55422	1.108	0.89792	0.895823	0.774651	0.902523	0.663139	0.0182466	*
Q8R5A0	N-lysine methyltransferase SMYD2	Smyd2	14.09	433	8	23	1.07366	1.4233	1.42185	1.36115	0.815811	0.931394	0.834896	0.927349	0.664674	0.00874516	**
Q8CAK1	Putative transferase CAF17 homolog, mitochondrial	Iba57	10.06	358	3	7	1.48215	1.53412	1.3774	1.02558	0.85115	0.816276	0.967802	0.975058	0.666197	0.0230073	*
Q921R8	Solute carrier family 41 member 3	Slc41a3	5.33	488	2	9	1.05114	1.54779	1.3329	0.970362	1.03054	0.784283	0.675644	0.775617	0.666249	0.0460145	*
Q8BWF0	Succinate-semialdehyde dehydrogenase, mitochondrial	Aldh5a1	12.62	523	5	14	1.1115	1.18498	1.27276	1.11274	0.690053	0.790026	0.740389	0.899682	0.666417	0.000626687	***
P47857	ATP-dependent 6-phosphofructokinase, muscle type	Pfkm	56.03	780	37	740	1.11609	1.36744	1.35118	1.23383	0.826689	0.895986	0.772374	0.88973	0.667802	0.00213237	**
P47754	F-actin-capping protein subunit alpha-2	Capza2	60.49	286	9	54	1.1241	1.2432	1.31547	1.28254	0.828587	0.799672	0.801971	0.889601	0.668605	0.00057806	***
P06151	L-lactate dehydrogenase A chain	Ldha	60.54	332	23	821	1.08078	1.48352	1.32928	1.18704	0.925262	0.884834	0.732974	0.853901	0.668613	0.0104614	*
Q02357	Ankyrin-1	Ank1	6.12	1862	6	31	1.10659	1.18119	1.30105	1.44106	0.828072	0.844356	0.792683	0.903677	0.669754	0.00761653	**
Q9ET78	Junctophilin-2	Jph2	29.45	696	16	82	1.11368	1.2626	1.27597	1.32539	0.794784	0.897921	0.7873	0.856443	0.670287	0.000672357	***
P99028	Cytochrome b-c1 complex subunit 6, mitochondrial	Uqcrh	64.04	89	6	78	1.17712	1.18521	1.25489	1.16174	0.704144	0.84789	0.790527	0.86078	0.670301	0.000262539	***
Q8R164	Valacyclovir hydrolase	Bphl	22.34	291	7	27	1.10824	1.25818	1.1654	1.09548	0.757143	0.91284	0.704756	0.729739	0.670904	0.00085436	***
Q8VEH5	EPM2A-interacting protein 1	Epm2aip1	4.95	606	2	3	1.02737	1.32051	1.66757	1.10239	0.973357	0.677082	0.876102	0.907234	0.670941	0.053232	ns
Q8BP40	Lysophosphatidic acid phosphatase type 6	Acp6	8.61	418	3	9	1.6004	1.608	1.49928	0.983896	0.926039	0.981569	1.01637	0.897913	0.671499	0.0490284	*
P63030	Mitochondrial pyruvate carrier 1	Mpc1	21.1	109	3	19	1.12016	1.13342	1.3008	1.14506	0.693227	0.840685	0.729273	0.892733	0.671554	0.000897633	***
P00329	Alcohol dehydrogenase 1	Adh1	13.07	375	4	9	1.03528	1.14645	1.20726	1.19689	0.656158	0.711341	0.965921	0.747482	0.671823	0.00541951	**
Q8C460	ERI1 exoribonuclease 3	Eri3	4.45	337	2	6	1.05072	1.52955	1.51704	1.38329	0.879374	0.905747	0.947839	0.951725	0.672313	0.026006	*
Q9CQF4	Uncharacterized protein C6orf203 homolog	Uncharacterized protein C6orf203 homolog	14.58	240	3	9	1.29332	1.19171	1.21307	1.06624	0.665607	0.811558	0.937878	0.791063	0.672938	0.0019184	**
Q9D7G0	Ribose-phosphate pyrophosphokinase 1	Prps1	31.45	318	5	34	1.12615	1.46093	1.29466	1.21093	0.86526	0.887982	0.876974	0.798732	0.67331	0.00750996	**
Q70IV5	Synemin	Synm	29.21	1561	41	165	1.16647	1.27232	1.21846	1.15165	0.783167	0.797534	0.798111	0.868321	0.675235	5.10634e-05	****
Q9WUZ7	SH3 domain-binding glutamic acid-rich protein	Sh3bgr	41.59	214	8	43	1.13154	1.22689	1.28383	1.17043	0.852359	0.883754	0.699069	0.814637	0.675262	0.000350511	***
Q6NVE9	Protein phosphatase PTC7 homolog	Pptc7	8.71	310	2	5	1.16494	1.50407	1.44342	1.05287	0.878089	0.945895	0.715704	0.949784	0.675561	0.0221451	*
O70481	E3 ubiquitin-protein ligase UBR1	Ubr1	0.91	1757	2	4	1.09743	1.19485	1.39156	1.19376	0.754	0.82112	0.811409	0.911219	0.676101	0.00324979	**
Q70KF4	Cardiomyopathy-associated protein 5	Cmya5	16.88	3739	44	132	1.09461	1.19893	1.23897	1.23902	0.75231	0.913569	0.696	0.865006	0.676279	0.00113324	**
Q9Z1E4	Glycogen [starch] synthase, muscle	Gys1	37.26	738	25	131	1.15405	1.24965	1.26405	1.23258	0.759445	0.866515	0.8395	0.8492	0.676416	2.47561e-05	****
Q08857	Platelet glycoprotein 4	Cd36	18.01	472	7	37	1.08191	1.11358	1.46093	1.46524	0.786617	0.856524	0.897225	0.924287	0.67647	0.025154	*
O55103	Periaxin	Prx	2.52	1391	4	8	1.12414	1.20655	1.0528	1.32075	0.724766	0.753783	0.75857	0.949847	0.677467	0.00277999	**
O35435	Dihydroorotate dehydrogenase (quinone), mitochondrial	Dhodh	7.85	395	2	6	1.06376	1.5997	1.06173	1.27203	0.621449	0.895004	0.941858	0.928949	0.67783	0.0424165	*
Q9Z0X1	Apoptosis-inducing factor 1, mitochondrial	Aifm1	37.58	612	18	81	1.17701	1.19147	1.32114	1.16011	0.764423	0.837259	0.825348	0.861989	0.678187	0.000333711	***
P51667	Myosin regulatory light chain 2, ventricular/cardiac muscle isoform	Myl2	25.3	166	2	7	1.20658	0.828791	1.22965	1.22987	0.722198	1.28014	0.574794	0.475302	0.679091	0.143032	ns
Q8K4F5	Protein ABHD11	Abhd11	20.85	307	6	23	1.1214	1.27843	1.39881	1.1626	0.732593	0.890475	0.855273	0.891745	0.679283	0.00294182	**
P08553	Neurofilament medium polypeptide	Nefm	7.78	848	6	35	1.02838	1.21462	1.03687	1.16281	0.664075	0.640184	0.743173	0.972407	0.679734	0.0103932	*
Q91YE8	Synaptopodin-2	Synpo2	34.13	1087	28	195	1.08219	1.18472	1.30554	1.17049	0.775271	0.924049	0.690092	0.838624	0.680597	0.0013933	**
Q91WM2	Cat eye syndrome critical region protein 5 homolog	Cecr5	8.59	419	3	13	1.14802	1.32173	1.15618	1.29077	0.871069	0.870501	0.826669	0.781352	0.681267	0.00105122	**
Q3TMH2	Secernin-3	Scrn3	21.53	418	7	20	1.12577	1.2709	1.24784	1.15574	0.888284	0.830659	0.729792	0.82202	0.681372	0.000213959	***
Q3U0B3	Dehydrogenase/reductase SDR family member 11	Dhrs11	20	260	4	8	1.02888	1.35165	1.55443	1.38442	0.971928	0.879474	0.846427	0.934016	0.682757	0.0273051	*
Q91V79	Fat storage-inducing transmembrane protein 1	Fitm1	15.41	292	4	28	1.23037	1.22007	1.12669	1.18748	0.887554	0.818453	0.773569	0.780431	0.684213	4.18569e-05	****
P52480	Pyruvate kinase PKM	Pkm	70.43	531	40	1926	1.09818	1.41276	1.31128	1.20917	0.874268	0.910597	0.768428	0.891086	0.684578	0.00501454	**
P32848	Parvalbumin alpha	Pvalb	80	110	14	317	1.04261	1.56785	1.30497	1.28312	0.879698	0.870223	0.856272	0.959129	0.68583	0.0290881	*
Q99LX0	Protein deglycase DJ-1	Park7	76.72	189	15	300	1.09708	1.40692	1.29898	1.24294	0.902818	0.911507	0.76222	0.885757	0.686158	0.00374921	**
Q8VCA8	Secernin-2	Scrn2	18.59	425	5	12	1.08075	1.17911	0.955629	1.10398	1.04643	0.566802	0.750102	0.600938	0.686259	0.0455947	*
Q6ZPS2	Carnosine synthase 1	Carns1	1.69	827	2	4	1.42494	1.60682	1.38357	0.97953	0.923774	0.874117	1.0209	0.888265	0.687145	0.0457526	*
P23506	Protein-L-isoaspartate(D-aspartate) O-methyltransferase	Pcmt1	40.97	227	10	38	1.10401	1.2849	1.38015	1.2457	0.905787	0.864331	0.833867	0.846702	0.688106	0.00458804	**
P47757	F-actin-capping protein subunit beta	Capzb	48.01	277	14	91	1.13121	1.22481	1.38603	1.29626	0.873127	0.87598	0.838719	0.884013	0.68909	0.00454657	**
P56565	Protein S100-A1	S100a1	23.4	94	2	5	1.03826	1.12901	1.25339	1.08139	0.706193	0.776211	0.657686	0.963153	0.689295	0.00671935	**
P05063	Fructose-bisphosphate aldolase C	Aldoc	25.34	363	2	458	1.10722	1.26604	1.20708	1.09791	0.778813	0.910819	0.701667	0.837475	0.690166	0.000967095	***
Q2TPA8	Hydroxysteroid dehydrogenase-like protein 2	Hsdl2	17.96	490	7	31	1.18926	1.14581	1.34901	1.10022	0.661958	0.8733	0.864425	0.908907	0.691551	0.00319448	**
E9PZQ0	Ryanodine receptor 1	Ryr1	37.42	5035	147	892	1.13157	1.23544	1.22308	1.21824	0.836255	0.883732	0.75276	0.853896	0.691852	6.56785e-05	****
Q99M87	DnaJ homolog subfamily A member 3, mitochondrial	Dnaja3	15	480	5	14	1.3204	1.14942	1.28204	1.0426	0.707592	0.846658	0.808316	0.959143	0.692822	0.00459972	**
Q8CI12	Smoothelin-like protein 2	Smtnl2	19.74	456	9	32	1.15409	1.22382	1.23169	1.12498	0.798176	0.888905	0.718905	0.878416	0.693705	0.000514861	***
P97478	5-demethoxyubiquinone hydroxylase, mitochondrial	Coq7	9.22	217	2	7	1.16613	1.12979	1.25279	1.17328	0.794042	0.819379	0.777243	0.885122	0.69373	5.15351e-05	****
Q8BK08	Transmembrane protein 11, mitochondrial	Tmem11	8.95	190	2	5	1.2311	1.17184	1.27766	1.11311	0.808207	0.898385	0.768841	0.851274	0.693973	0.000255512	***
P45376	Aldose reductase	Akr1b1	51.58	316	17	163	1.06283	1.36181	1.42594	1.18456	0.89902	0.869785	0.78681	0.940881	0.694418	0.013133	*
Q8K2H2	OTU domain-containing protein 6B	Otud6b	18.37	294	4	16	1.1252	1.21818	1.29213	1.16318	0.792509	0.88873	0.784691	0.866784	0.694504	0.000286785	***
Q9QY76	Vesicle-associated membrane protein-associated protein B	Vapb	52.26	243	12	56	1.05371	1.21177	1.37497	1.32521	0.839159	0.926196	0.738298	0.949028	0.695311	0.00623695	**
P70296	Phosphatidylethanolamine-binding protein 1	Pebp1	49.2	187	7	70	1.06719	1.44844	1.31558	1.22145	0.901697	0.901527	0.776016	0.937039	0.695927	0.0110862	*
Q9DBL1	Short/branched chain specific acyl-CoA dehydrogenase, mitochondrial	Acadsb	21.99	432	8	28	1.09297	1.24118	1.29038	1.3372	0.846543	0.892294	0.803587	0.914935	0.696805	0.00242064	**
Q60930	Voltage-dependent anion-selective channel protein 2	Vdac2	60.34	295	14	130	1.1458	1.23277	1.29488	1.14551	0.854362	0.87297	0.828389	0.803197	0.697021	0.000741511	***
Q05920	Pyruvate carboxylase, mitochondrial	Pc	13.5	1178	15	41	1.13855	1.29972	1.2197	1.13565	0.789643	0.855924	0.817799	0.880556	0.697579	0.00069929	***
P70295	Ancient ubiquitous protein 1	Aup1	14.15	410	5	13	1.18144	1.04344	1.01313	1.25604	0.589205	0.987042	0.823742	0.735267	0.697647	0.0182496	*
E9Q9K5	Triadin	Trdn	25.97	693	29	132	1.09538	1.22605	1.27221	1.29517	0.912923	0.905616	0.724517	0.86821	0.697769	0.00105351	**
Q9DBB8	Trans-1,2-dihydrobenzene-1,2-diol dehydrogenase	Dhdh	18.32	333	7	22	1.04987	1.27241	1.11699	1.11168	0.699286	0.952496	0.818763	0.712299	0.699378	0.00441719	**
Q8BRK8	5'-AMP-activated protein kinase catalytic subunit alpha-2	Prkaa2	12.14	552	6	22	1.12148	1.26942	1.23733	1.11914	0.78551	0.89354	0.753417	0.888764	0.699593	0.000535036	***
P70236	Dual specificity mitogen-activated protein kinase kinase 6	Map2k6	29.04	334	7	32	1.09911	1.34769	1.14298	1.07455	0.761679	0.93062	0.740617	0.831236	0.699811	0.00482156	**
Q05BC3	Echinoderm microtubule-associated protein-like 1	Eml1	17.08	814	13	46	1.16589	1.32369	1.13314	1.21189	0.877363	0.871264	0.754149	0.8825	0.700217	0.000603132	***
Q99LM3	Smoothelin-like protein 1	Smtnl1	16.34	459	7	20	1.34306	1.0272	1.27279	1.13496	0.689966	0.801567	0.881198	0.973524	0.700347	0.0087707	**
Q99J39	Malonyl-CoA decarboxylase, mitochondrial	Mlycd	8.94	492	3	9	1.23644	1.34382	1.38281	1.06851	0.756565	0.933212	0.935878	0.900737	0.700853	0.00614452	**
Q07417	Short-chain specific acyl-CoA dehydrogenase, mitochondrial	Acads	48.06	412	16	95	1.06473	1.28604	1.30762	1.12159	0.754036	0.871078	0.786439	0.939209	0.701	0.00378304	**
Q8BT60	Copine-3	Cpne3	5.25	533	2	3	1.01676	1.69734	1.23731	1.22154	0.887068	0.837756	0.919438	0.983514	0.701299	0.0717056	ns
O08600	Endonuclease G, mitochondrial	Endog	15.99	294	4	21	1.16299	1.14091	1.08931	1.19891	0.653501	0.91801	0.779401	0.876601	0.702837	0.00613232	**
Q8CGK3	Lon protease homolog, mitochondrial	Lonp1	26.98	949	23	84	1.12461	1.26945	1.33152	1.12721	0.772995	0.8892	0.864817	0.885625	0.703233	0.00234937	**
Q61102	ATP-binding cassette sub-family B member 7, mitochondrial	Abcb7	9.31	752	6	17	1.21522	1.25956	1.20412	1.08962	0.817004	0.802492	0.817978	0.917748	0.703618	0.000339789	***
P49813	Tropomodulin-1	Tmod1	50.97	359	16	76	1.13601	1.38551	1.29015	1.12448	0.864094	0.887021	0.840297	0.889299	0.705147	0.00908212	**
P47811	Mitogen-activated protein kinase 14	Mapk14	14.44	360	3	10	1.04218	1.47761	2.08299	0.955074	1.01149	0.988642	0.949545	0.972314	0.705667	0.210942	ns
Q91WK1	SPRY domain-containing protein 4	Spryd4	7.73	207	2	5	1.16266	1.32945	1.25522	1.07448	0.866032	0.9149	0.696601	0.930686	0.706834	0.00376616	**
P36552	Oxygen-dependent coproporphyrinogen-III oxidase, mitochondrial	Cpox	4.06	443	2	4	1.16685	1.27609	1.11422	1.27858	0.897486	0.776545	0.851746	0.893117	0.707003	0.000650741	***
O35343	Importin subunit alpha-3	Kpna4	15.36	521	3	17	1.07526	1.22522	1.25453	1.29536	0.845883	0.91289	0.745193	0.930009	0.707982	0.00152287	**
E9Q4Z2	Acetyl-CoA carboxylase 2	Acacb	3.96	2448	6	22	1.19822	1.09072	1.13854	1.19822	0.750964	0.834247	0.774229	0.916826	0.708275	0.000493266	***
P97823	Acyl-protein thioesterase 1	Lypla1	16.09	230	4	38	1.10508	1.22942	1.28358	1.11098	0.75379	0.888052	0.807297	0.904913	0.709244	0.00108566	**
Q9Z2M7	Phosphomannomutase 2	Pmm2	14.88	242	3	14	1.07826	0.828788	1.32842	1.22212	0.483982	0.61717	0.92742	1.13304	0.709265	0.130871	ns
Q71RI9	Kynurenine--oxoglutarate transaminase 3	Kyat3	9.45	455	3	11	1.24058	1.07438	1.27936	1.20649	0.814499	0.84508	0.822496	0.93077	0.71089	0.00121496	**
Q9QUH0	Glutaredoxin-1	Glrx	29.91	107	4	16	1.17324	1.25558	1.23215	1.07033	0.93429	0.818552	0.796503	0.817629	0.711636	0.000785355	***
P26883	Peptidyl-prolyl cis-trans isomerase FKBP1A	Fkbp1a	25	108	2	15	1.13516	1.17141	1.26507	1.14859	0.876859	0.808484	0.795695	0.880933	0.712247	0.000135581	***
P28474	Alcohol dehydrogenase class-3	Adh5	29.68	374	9	38	1.10498	1.45102	1.19018	1.22014	0.888368	0.885574	0.8597	0.904992	0.712526	0.0161157	*
Q6PIE5	Sodium/potassium-transporting ATPase subunit alpha-2	Atp1a2	43.82	1020	26	276	1.06108	1.10766	1.32731	1.20581	0.729241	0.93692	0.744289	0.942439	0.7131	0.00668128	**
Q9CPU0	Lactoylglutathione lyase	Glo1	35.33	184	8	28	1.15766	1.43133	1.3668	1.07667	0.848629	0.89765	0.91479	0.928787	0.713339	0.0208925	*
Q8CG76	Aflatoxin B1 aldehyde reductase member 2	Akr7a2	16.35	367	7	21	1.09851	1.28401	1.31652	1.17221	0.898436	0.856616	0.809998	0.910327	0.713448	0.00278102	**
P50462	Cysteine and glycine-rich protein 3	Csrp3	53.61	194	8	83	1.27076	0.894219	1.34806	1.39474	0.764152	0.736137	0.957845	1.04401	0.713591	0.0477468	*
Q922E4	Ethanolamine-phosphate cytidylyltransferase	Pcyt2	4.7	404	2	6	1.12588	1.12911	1.1397	1.07985	0.725371	0.785589	0.926059	0.757762	0.713991	0.00354002	**
Q924M7	Mannose-6-phosphate isomerase	Mpi	17.02	423	5	18	1.08625	1.11727	1.2657	1.15187	0.9206	0.822594	0.714346	0.844686	0.714599	0.00129377	**
Q8BZJ7	DCN1-like protein 2	Dcun1d2	6.95	259	2	4	1.09062	1.27707	1.2472	1.17357	0.814125	0.893086	0.801865	0.916907	0.715466	0.000853757	***
P31786	Acyl-CoA-binding protein	Dbi	47.13	87	3	49	1.07515	1.31806	1.34165	1.25981	0.887744	0.930101	0.861323	0.899938	0.716586	0.00795245	**
Q8BZ52	Fibronectin type III and SPRY domain-containing protein 2	Fsd2	5.06	692	3	9	1.01898	1.07177	1.18277	1.16765	0.666892	0.981369	0.706968	0.829273	0.71704	0.0131608	*
Q9DB27	Malignant T-cell-amplified sequence 1	Mcts1	24.86	181	4	10	1.10484	1.21374	1.308	1.25364	0.893622	0.827287	0.874207	0.905109	0.717226	0.00185234	**
P60603	Reactive oxygen species modulator 1	Romo1	31.65	79	2	6	1.33481	1.33681	1.40048	1.06538	0.914317	0.924731	0.907474	0.938636	0.71731	0.016116	*
Q923T9	Calcium/calmodulin-dependent protein kinase type II subunit gamma	Camk2g	31.76	529	6	43	1.01814	1.20632	1.27171	1.1841	0.718845	0.98218	0.762895	0.89359	0.717375	0.00663639	**
O08528	Hexokinase-2	Hk2	37.62	917	29	193	1.13238	1.14608	1.25482	1.11015	0.787463	0.868827	0.776479	0.900776	0.717905	0.000319849	***
P58281	Dynamin-like 120 kDa protein, mitochondrial	Opa1	24.27	960	21	70	1.08307	1.21864	1.36689	1.11469	0.797609	0.86593	0.847248	0.923301	0.717933	0.00831611	**
Q9DC77	Small muscular protein	Smpx	72.94	85	4	14	1.14193	1.15215	1.18239	1.15659	0.819798	0.841296	0.795088	0.875714	0.719156	3.33342e-05	****
Q69ZQ1	Uncharacterized family 31 glucosidase KIAA1161	Kiaa1161	2.51	716	2	5	1.05257	1.17546	1.42461	1.14553	0.826501	0.888678	0.791519	0.950055	0.720431	0.0171183	*
P55012	Solute carrier family 12 member 2	Slc12a2	1.58	1205	2	5	1.04367	1.20123	1.20178	1.40618	0.824288	0.949858	0.764636	0.958155	0.720593	0.0116269	*
P97760	DNA-directed RNA polymerase II subunit RPB3	Polr2c	10.55	275	2	6	1.10881	1.17726	1.64221	0.513207	0.463489	0.731538	1.08948	0.917866	0.721013	0.301346	ns
P11531	Dystrophin	Dmd	26.86	3678	90	319	1.07582	1.16114	1.32416	1.25797	0.844063	0.916747	0.78619	0.929524	0.721407	0.00336435	**
Q8BG95	Protein phosphatase 1 regulatory subunit 12B	Ppp1r12b	13.52	976	12	44	1.05313	1.12523	1.2456	1.0737	0.73181	0.833116	0.734883	0.94955	0.722456	0.00378957	**
Q8CC88	von Willebrand factor A domain-containing protein 8	Vwa8	10.55	1905	18	49	1.13075	1.08385	1.24477	1.1365	0.695729	0.922639	0.830752	0.873255	0.722905	0.00245668	**
B1AR13	CDGSH iron-sulfur domain-containing protein 3, mitochondrial	Cisd3	24.82	137	4	11	1.20329	1.17176	1.28258	1.10006	0.829162	0.90904	0.823095	0.879181	0.72314	0.000849961	***
Q9D5V5	Cullin-5	Cul5	11.92	780	9	28	1.10205	1.26302	1.27688	1.21207	0.907402	0.885273	0.831162	0.888608	0.723617	0.00145646	**
Q91WC3	Long-chain-fatty-acid--CoA ligase 6	Acsl6	4.73	697	2	9	1.12643	1.08427	1.10572	1.08727	0.697374	0.83655	0.735651	0.922278	0.724814	0.00811115	**
Q9QYG0	Protein NDRG2	Ndrg2	28.3	371	8	65	1.02783	1.22889	1.3036	1.15868	0.792232	0.972923	0.750206	0.905849	0.724987	0.00612686	**
Q6P8M1	Putative deoxyribonuclease TATDN1	Tatdn1	16.95	295	4	9	1.18619	1.29071	1.09305	1.17556	0.76961	0.862273	0.894388	0.914868	0.725135	0.000902584	***
Q62087	Serum paraoxonase/lactonase 3	Pon3	21.19	354	4	11	1.18906	1.27963	1.21293	1.02878	0.862306	0.972023	0.877957	0.705011	0.725478	0.00563383	**
Q3UTJ2	Sorbin and SH3 domain-containing protein 2	Sorbs2	4.24	1180	5	15	1.22304	1.32157	1.04824	1.26459	0.81816	0.906813	0.846015	0.953983	0.725686	0.00539588	**
Q8BGC4	Zinc-binding alcohol dehydrogenase domain-containing protein 2	Zadh2	17.24	377	5	20	1.16788	1.24679	1.27497	1.06322	0.897658	0.769133	0.940543	0.842427	0.72583	0.00197008	**
P48758	Carbonyl reductase [NADPH] 1	Cbr1	27.8	277	7	28	1.06795	1.3722	1.32393	1.24452	0.905798	0.919144	0.877153	0.936369	0.726442	0.0127734	*
Q91VM9	Inorganic pyrophosphatase 2, mitochondrial	Ppa2	16.06	330	4	14	1.24431	1.40669	0.947169	1.1627	0.743324	0.779828	1.05578	0.880546	0.726649	0.0365947	*
Q6ZWR6	Nesprin-1	Syne1	0.42	8799	2	12	1.38835	0.968211	1.03283	1.75353	0.868754	0.854463	1.16459	0.851703	0.727118	0.148453	ns
P70349	Histidine triad nucleotide-binding protein 1	Hint1	39.68	126	4	51	1.06865	1.37172	1.28929	1.15306	0.904372	0.854458	0.856482	0.935756	0.727272	0.0126598	*
Q3MI48	Junctional sarcoplasmic reticulum protein 1	Jsrp1	25.3	332	7	25	1.0707	1.24867	1.20707	1.29268	0.867523	0.933965	0.828362	0.875152	0.727312	0.00289392	**
Q8R404	MICOS complex subunit MIC13	Mic13	21.85	119	2	2	1.21888	1.07437	1.40147	1.00415	0.761321	0.967553	0.697001	0.995864	0.728205	0.033107	*
Q8R105	Vacuolar protein sorting-associated protein 37C	Vps37c	15.06	352	4	11	1.23738	1.61403	1.00332	1.20601	0.86375	0.948252	0.879564	0.99669	0.728798	0.0705149	ns
Q8VDI7	Ubiquitin-associated domain-containing protein 1	Ubac1	11.98	409	4	11	1.06438	1.21624	1.2945	1.13677	0.755586	0.892978	0.939517	0.848168	0.729275	0.00275226	**
Q6ZWQ0	Nesprin-2	Syne2	0.39	6874	2	8	0.99844	1.03988	1.06549	1.31423	1.00156	0.777407	0.676841	0.770529	0.730266	0.0238789	*
P48453	Serine/threonine-protein phosphatase 2B catalytic subunit beta isoform	Ppp3cb	16.95	525	4	40	1.08297	1.14521	0.996152	1.28297	0.661067	0.707803	1.00386	0.923863	0.731389	0.0284116	*
P10518	Delta-aminolevulinic acid dehydratase	Alad	15.45	330	4	20	1.02842	1.37335	1.10968	1.26133	0.834495	0.760176	0.972362	0.929032	0.732499	0.0168426	*
Q8BV13	COP9 signalosome complex subunit 7b	Cops7b	11.36	264	2	4	1.29142	1.61801	1.19531	0.651164	0.679411	0.836606	0.739152	1.22976	0.732759	0.23591	ns
P16332	Methylmalonyl-CoA mutase, mitochondrial	Mut	12.3	748	8	31	1.09372	1.17375	1.14036	1.09436	0.717429	0.914314	0.798771	0.873762	0.733927	0.00285548	**
Q99KB8	Hydroxyacylglutathione hydrolase, mitochondrial	Hagh	13.92	309	4	17	1.07602	1.19052	1.34469	1.06574	0.876817	0.851498	0.772878	0.938317	0.735414	0.0103037	*
Q9JLB0	MAGUK p55 subfamily member 6	Mpp6	6.51	553	3	9	1.03493	1.12207	1.15732	1.26727	0.966247	0.76202	0.788193	0.854846	0.735836	0.00384429	**
Q78IK2	Up-regulated during skeletal muscle growth protein 5	Usmg5	27.59	58	2	28	1.07813	1.16048	1.16199	1.04934	0.71648	0.952979	0.754645	0.854317	0.736733	0.00576188	**
A2ASQ1	Agrin	Agrn	1.23	1950	2	6	1.26235	1.33141	0.926081	1.20594	0.783815	0.789174	1.07982	0.830845	0.737158	0.0356445	*
Q8BVI4	Dihydropteridine reductase	Qdpr	41.08	241	7	25	1.04209	1.29836	1.25432	1.17325	0.95961	0.864681	0.808186	0.887501	0.738246	0.00554675	**
Q8R2H9	Phosphoethanolamine/phosphocholine phosphatase	Phospho1	20.6	267	6	19	1.02394	1.15055	1.24337	1.28333	0.821575	0.851687	0.828352	0.976623	0.739863	0.0062847	**
Q8BFS6	Serine/threonine-protein phosphatase CPPED1	Cpped1	6.09	312	2	6	1.02099	1.1481	1.19741	1.23168	0.97944	0.845761	0.674769	0.902253	0.739907	0.0112839	*
O35864	COP9 signalosome complex subunit 5	Cops5	5.39	334	2	6	1.00799	1.35376	1.09306	0.981174	0.992078	0.628794	1.06009	0.607028	0.74121	0.10194	ns
Q9WVL0	Maleylacetoacetate isomerase	Gstz1	22.69	216	5	19	1.00222	1.30243	1.331	1.21337	0.890534	0.997786	0.730466	0.975824	0.741307	0.0180746	*
Q60766	Immunity-related GTPase family M protein 1	Irgm1	10.51	409	5	18	1.16435	1.25978	1.05776	1.54151	0.941877	0.897721	0.941281	0.945397	0.741784	0.051387	ns
Q01768	Nucleoside diphosphate kinase B	Nme2	52.63	152	4	175	1.05605	1.41579	1.22731	1.16785	0.837305	0.894256	0.933116	0.946924	0.742058	0.0200135	*
Q8BFR5	Elongation factor Tu, mitochondrial	Tufm	56.19	452	23	198	1.08282	1.11869	1.27885	1.07943	0.771649	0.917367	0.769708	0.926414	0.742389	0.00387144	**
P62141	Serine/threonine-protein phosphatase PP1-beta catalytic subunit	Ppp1cb	35.17	327	3	30	1.08243	1.21729	1.1893	0.997855	0.694032	0.841027	0.796639	1.00215	0.743023	0.0134709	*
Q8BUV3	Gephyrin	Gphn	13.78	769	9	25	1.13893	1.10037	1.39353	1.07402	0.901035	0.931084	0.796874	0.870972	0.74359	0.0196369	*
P18572	Basigin	Bsg	12.08	389	4	35	1.07359	1.12907	1.29989	1.19601	0.804863	0.892416	0.868626	0.931454	0.744345	0.00364528	**
P61971	Nuclear transport factor 2	Nutf2	55.91	127	4	13	1.0191	1.22709	1.31117	1.23937	0.87305	0.896112	0.825146	0.981261	0.745419	0.00961595	**
Q9DCV4	Regulator of microtubule dynamics protein 1	Rmdn1	21.31	305	6	15	1.06536	1.21588	1.2312	1.14401	0.781201	0.938648	0.848804	0.903593	0.745686	0.00121596	**
Q8R2Q4	Ribosome-releasing factor 2, mitochondrial	Gfm2	7.83	779	5	14	1.25031	1.16618	1.41589	0.934339	0.638273	0.97256	0.916252	1.02821	0.74586	0.0631705	ns
Q3UHB1	5'-nucleotidase domain-containing protein 3	Nt5dc3	4.95	546	3	12	1.12055	1.32346	1.31628	1.0185	0.809561	0.950979	0.823508	0.981833	0.746189	0.0186451	*
Q9D2N4	Dystrobrevin alpha	Dtna	21.45	746	12	35	1.03906	1.21507	1.25815	1.16854	0.827408	0.89518	0.808653	0.962408	0.746375	0.00300026	**
O35071	Kinesin-like protein KIF1C	Kif1c	5.09	1100	2	12	1.09558	1.17696	1.18245	1.06907	0.73972	0.935396	0.841641	0.860029	0.746407	0.00164064	**
Q9R059	Four and a half LIM domains protein 3	Fhl3	30.45	289	8	51	1.1192	1.08365	1.10757	1.08547	0.72691	0.922805	0.744339	0.888315	0.74669	0.0100099	*
Q9DBF1	Alpha-aminoadipic semialdehyde dehydrogenase	Aldh7a1	11.87	539	5	15	1.08187	1.11409	1.21928	1.04316	0.958626	0.789173	0.760269	0.822657	0.747067	0.00297087	**
O35678	Monoglyceride lipase	Mgll	5.94	303	2	6	1.15153	1.05883	1.23004	1.13587	0.737249	0.944441	0.831515	0.908075	0.747615	0.00296061	**
Q9Z2Y3	Homer protein homolog 1	Homer1	16.94	366	5	18	1.02948	1.29266	1.2217	1.08564	0.864131	0.97136	0.83145	0.803808	0.749706	0.00964316	**
O35367	Keratocan	Kera	20.23	351	7	25	1.06327	0.886328	1.08282	2.18807	0.286048	1.76022	0.92734	0.940492	0.749756	0.470392	ns
Q64691	Calpain-3	Capn3	13.15	821	9	32	1.02636	1.17387	1.26074	1.31114	0.945255	0.974319	0.762683	0.896633	0.74996	0.0100478	*
P63011	Ras-related protein Rab-3A	Rab3a	18.64	220	2	9	0.888639	1.27225	1.03034	1.18991	0.500115	1.07845	0.738416	0.970556	0.750383	0.13421	ns
Q3THG9	Alanyl-tRNA editing protein Aarsd1	Aarsd1	14.32	412	5	13	0.933848	1.1678	1.33911	1.31312	0.825046	1.03622	0.744204	0.965042	0.751076	0.0449691	*
Q5SRX1	TOM1-like protein 2	Tom1l2	7.89	507	3	7	0.98669	1.05692	1.25306	1.24116	0.662552	0.859277	0.877018	1.01349	0.751975	0.0289137	*
Q62407	Striated muscle-specific serine/threonine-protein kinase	Speg	14.5	3262	44	138	1.07527	1.15159	1.19068	1.0962	0.793814	0.929996	0.790312	0.880178	0.751991	0.000820346	***
P70402	Myosin-binding protein H	Mybph	43.69	483	16	81	0.941877	1.4112	1.12907	1.3813	0.920331	1.03893	0.740296	0.962532	0.752982	0.0682471	ns
Q9QZF2	Glypican-1	Gpc1	10.95	557	6	12	1.28943	1.2756	1.60683	0.961011	0.94148	0.937567	0.946424	1.04057	0.753193	0.0936207	ns
P21460	Cystatin-C	Cst3	42.14	140	4	13	1.08716	1.19273	1.21416	1.19949	0.901823	0.919824	0.874908	0.83875	0.753228	0.000389344	***
P47968	Ribose-5-phosphate isomerase	Rpia	13.2	303	3	7	1.01553	1.04743	1.17039	1.16097	0.984705	0.724278	0.839013	0.763371	0.753554	0.0102869	*
Q62147	Sarcospan	Sspn	8.8	216	2	5	1.30062	1.16602	1.22226	1.01386	0.822994	0.88741	0.986329	0.848243	0.753807	0.0097739	**
Q9D5T0	ATPase family AAA domain-containing protein 1	Atad1	20.5	361	7	28	1.17684	1.30264	1.22439	1.00134	0.80355	0.891414	0.855116	0.998664	0.754216	0.011966	*
Q9D7P6	Iron-sulfur cluster assembly enzyme ISCU, mitochondrial	Iscu	10.12	168	2	6	1.03366	1.24178	1.01762	1.44289	0.911631	0.982688	0.788344	0.894412	0.755305	0.0560142	ns
P47802	Metaxin-1	Mtx1	13.88	317	5	16	1.10118	1.07646	1.26545	1.24654	0.805204	0.928967	0.907097	0.908322	0.756901	0.00435801	**
P22315	Ferrochelatase, mitochondrial	Fech	32.86	420	12	32	1.13222	1.14643	1.27067	1.05065	0.74811	0.942941	0.841253	0.951791	0.757417	0.00560235	**
P67778	Prohibitin	Phb	59.19	272	13	96	1.14951	1.08733	1.27732	1.05385	0.766147	0.948904	0.852771	0.892557	0.757526	0.00506962	**
P0C5K1	Serine/threonine-protein kinase SBK2	Sbk2	20.99	362	8	19	1.0974	1.05519	1.20858	1.11031	0.751605	0.9477	0.752975	0.936889	0.757953	0.00863931	**
Q63918	Serum deprivation-response protein	Sdpr	29.9	418	12	39	1.06151	1.13667	1.20792	1.08844	0.725156	0.942055	0.808179	0.936874	0.759203	0.00726304	**
P60840	Alpha-endosulfine	Ensa	27.27	121	3	9	1.18278	1.1345	1.15843	1.03962	0.80004	0.930138	0.737969	0.961889	0.759642	0.00745005	**
Q91YM4	Protein TBRG4	Tbrg4	5.87	630	3	8	1.12788	1.09486	1.27081	0.989125	0.676081	0.894012	0.827642	1.01099	0.760423	0.0264942	*
Q60935	GPI-linked NAD(P)(+)--arginine ADP-ribosyltransferase 1	Art1	6.46	325	2	6	1.02152	1.21866	1.20713	1.36571	0.915804	0.953054	0.817794	0.978936	0.761597	0.0185547	*
Q925I1	ATPase family AAA domain-containing protein 3	Atad3	15.4	591	9	25	1.08198	1.18554	1.28079	1.07866	0.864146	0.887302	0.850481	0.927079	0.762703	0.0071174	**
Q9D8T7	SRA stem-loop-interacting RNA-binding protein, mitochondrial	Slirp	32.14	112	3	17	0.999529	1.29308	1.17944	1.1627	0.756763	0.845201	0.938735	1.00047	0.764048	0.0150343	*
Q8CC36	Cerebral dopamine neurotrophic factor	Cdnf	16.04	187	3	7	1.04085	1.08933	1.27603	1.04223	0.752573	0.960757	0.812054	0.877382	0.764935	0.0115184	*
Q78IK4	MICOS complex subunit Mic27	Apool	38.49	265	9	39	1.06552	1.11584	1.17578	1.11311	0.76143	0.915062	0.807113	0.938507	0.765528	0.00371485	**
P82348	Gamma-sarcoglycan	Sgcg	12.03	291	3	13	1.14718	1.32799	0.8717	1.32585	0.75349	0.856704	0.813167	1.1538	0.765543	0.0991245	ns
P15327	Bisphosphoglycerate mutase	Bpgm	21.24	259	5	12	0.950467	1.2515	1.2395	1.27777	0.881121	0.837478	1.05211	0.842089	0.765548	0.028534	*
Q3TL44	NLR family member X1	Nlrx1	5.33	975	5	12	1.13797	1.24718	1.18162	1.02799	0.755157	0.890815	0.901041	0.972768	0.766041	0.00598489	**
Q922J3	CAP-Gly domain-containing linker protein 1	Clip1	22	1391	24	83	1.07452	1.16079	1.25179	1.17859	0.904264	0.874899	0.86748	0.930648	0.766723	0.00242167	**
Q9WTQ8	Mitochondrial import inner membrane translocase subunit Tim23	Timm23	16.75	209	3	9	1.39675	1.07777	1.09566	1.1306	0.90589	0.875427	0.896345	0.927839	0.766999	0.0336226	*
Q9DCB8	Iron-sulfur cluster assembly 2 homolog, mitochondrial	Isca2	15.58	154	2	6	0.994887	1.05683	1.25482	1.19224	0.668302	0.928206	1.00514	0.849528	0.767136	0.0325984	*
Q920M5	Coronin-6	Coro6	9.55	471	4	20	1.09709	1.13965	1.1377	1.07332	0.818295	0.844315	0.821331	0.93169	0.767943	0.000433701	***
P56376	Acylphosphatase-1	Acyp1	21.21	99	2	6	1.05312	1.36608	1.32381	1.03161	0.830568	0.905665	0.969359	0.961642	0.768068	0.0445578	*
Q8R0F8	Acylpyruvase FAHD1, mitochondrial	Fahd1	19.82	227	4	14	1.06434	1.21125	1.18644	1.09593	0.788223	0.925208	0.850092	0.939551	0.768562	0.00183345	**
Q9WV98	Mitochondrial import inner membrane translocase subunit Tim9	Timm9	21.35	89	2	6	1.07475	1.29493	1.16301	1.1179	0.819627	0.917109	0.911296	0.930447	0.769467	0.00538542	**
P34884	Macrophage migration inhibitory factor	Mif	17.39	115	2	16	1.03863	1.06609	1.20734	1.21001	0.897276	0.755024	0.962803	0.865258	0.769637	0.0060857	**
Q9CZJ2	Heat shock 70 kDa protein 12B	Hspa12b	6.28	685	4	12	1.03105	1.03734	1.25801	1.04762	0.768283	0.969881	0.816949	0.812472	0.769906	0.0126966	*
P10637	Microtubule-associated protein tau	Mapt	9.28	733	5	8	1.27686	1.32326	1.00241	1.12198	0.896883	0.918488	0.826671	0.9976	0.770377	0.0260647	*
Q9Z1K6	E3 ubiquitin-protein ligase ARIH2	Arih2	8.33	492	3	7	1.03142	1.31278	1.22392	1.08143	0.969535	0.867603	0.911385	0.833936	0.770497	0.0182348	*
Q9D8X1	Copper homeostasis protein cutC homolog	Cutc	13.6	272	3	9	1.06887	1.00576	1.36162	1.47989	0.965241	0.962902	0.865992	0.994277	0.770608	0.0865253	ns
O55023	Inositol monophosphatase 1	Impa1	16.25	277	5	17	1.05595	1.13779	1.08155	1.30303	0.806563	0.87957	0.898651	0.94701	0.771416	0.010732	*
O54786	DNA fragmentation factor subunit alpha	Dffa	9.67	331	3	5	1.09623	1.30164	1.03357	1.2253	0.794799	0.967523	0.868574	0.962566	0.77167	0.0138638	*
Q9CR29	Coiled-coil domain-containing protein 43	Ccdc43	12.16	222	3	8	1.00303	1.29352	1.13449	1.2613	0.787566	0.991603	0.846974	0.996974	0.772133	0.0209294	*
Q9D8W7	OCIA domain-containing protein 2	Ociad2	38.31	154	6	15	1.25982	1.30378	1.21075	0.974397	1.02628	0.964484	0.759639	0.91663	0.77221	0.0289314	*
P50396	Rab GDP dissociation inhibitor alpha	Gdi1	33.56	447	8	39	1.10083	1.07103	1.13153	1.22492	0.850498	0.833639	0.933684	0.880179	0.772476	0.00115217	**
Q8R3Q6	Coiled-coil domain-containing protein 58	Ccdc58	18.06	144	2	6	1.14667	1.43472	0.864353	1.28082	0.688071	0.963295	1.00126	0.99874	0.772522	0.117849	ns
Q80UJ7	Rab3 GTPase-activating protein catalytic subunit	Rab3gap1	3.36	981	3	9	1.22023	1.00289	1.10283	1.15531	0.944251	0.822525	0.997123	0.698955	0.772742	0.0232698	*
P08228	Superoxide dismutase [Cu-Zn]	Sod1	62.99	154	10	151	1.26153	1.05846	1.37529	0.982491	0.923089	0.820082	0.853976	1.01782	0.772797	0.0527961	ns
Q80Y14	Glutaredoxin-related protein 5, mitochondrial	Glrx5	34.87	152	5	17	1.01851	1.16617	1.23074	1.03258	0.787095	0.94521	0.72444	0.981829	0.773063	0.0210995	*
Q9JHK4	Geranylgeranyl transferase type-2 subunit alpha	Rabggta	11.64	567	5	17	1.18799	1.28254	0.999224	1.09973	0.700281	0.931277	1.00078	0.900176	0.773066	0.026395	*
Q9QZ23	NFU1 iron-sulfur cluster scaffold homolog, mitochondrial	Nfu1	14.51	255	3	9	1.06894	1.04005	1.08014	1.17479	0.790266	0.961488	0.842738	0.779362	0.773123	0.00381375	**
Q8CJ53	Cdc42-interacting protein 4	Trip10	11.61	603	6	16	1.29167	1.12639	1.29205	0.909494	0.667414	1.00335	0.904286	0.996665	0.773164	0.0724778	ns
Q9Z2I0	LETM1 and EF-hand domain-containing protein 1, mitochondrial	Letm1	24.8	738	14	38	1.19814	1.15436	1.28551	1.04347	0.883963	0.941742	0.836971	0.95834	0.773475	0.00682594	**
Q8K2C6	NAD-dependent protein deacylase sirtuin-5, mitochondrial	Sirt5	15.48	310	5	16	1.02421	1.21668	1.11837	1.27398	0.772249	0.976366	0.885609	0.952108	0.774046	0.0112351	*
P82350	Alpha-sarcoglycan	Sgca	13.44	387	6	18	1.02007	1.24078	1.18769	1.09074	0.906806	0.980329	0.790346	0.840928	0.775102	0.00780522	**
Q921L3	Transmembrane and coiled-coil domain-containing protein 1	Tmco1	11.7	188	2	6	1.16628	1.12509	1.13913	1.06752	0.875526	0.861398	0.816965	0.93675	0.77604	0.000271616	***
P57787	Monocarboxylate transporter 4	Slc16a3	14.68	470	6	26	0.968232	1.18069	1.25066	1.15242	0.831667	1.03281	0.77846	0.893631	0.776927	0.0209337	*
Q61234	Alpha-1-syntrophin	Snta1	30.62	503	14	84	0.997205	1.20212	1.23864	1.1747	0.858847	0.952186	0.771145	1.0028	0.777202	0.0134489	*
Q6PDY2	2-aminoethanethiol dioxygenase	Ado	9.38	256	3	7	1.06886	1.21158	1.04925	1.07145	0.818024	0.8753	0.776432	0.953062	0.777713	0.00381655	**
Q61733	28S ribosomal protein S31, mitochondrial	Mrps31	9.38	384	2	8	1.04237	1.04189	1.15794	1.35985	0.872944	0.959796	0.792859	0.955536	0.778161	0.0334421	*
Q60676	Serine/threonine-protein phosphatase 5	Ppp5c	7.21	499	4	12	1.03356	1.14794	1.03966	1.13491	0.761749	0.853034	0.809716	0.967528	0.778689	0.00543519	**
Q3UZA1	CapZ-interacting protein	Rcsd1	28.88	412	10	31	1.04577	1.14899	1.02245	1.07927	0.857486	0.978046	0.651262	0.859815	0.77892	0.0321044	*
Q9WVA2	Mitochondrial import inner membrane translocase subunit Tim8 A	Timm8a1	42.27	97	3	13	1.0887	1.04207	1.27991	1.11339	0.800343	0.959628	0.822226	0.945815	0.779833	0.0102535	*
P63038	60 kDa heat shock protein, mitochondrial	Hspd1	63.35	573	32	261	1.0527	1.17749	1.21004	1.10193	0.851738	0.895357	0.845405	0.949938	0.779901	0.00180445	**
P82347	Delta-sarcoglycan	Sgcd	32.53	289	8	31	1.0544	1.18418	1.22901	1.19698	0.910328	0.907457	0.872596	0.948405	0.780088	0.00360735	**
P82349	Beta-sarcoglycan	Sgcb	7.19	320	2	6	1.14566	1.1662	1.04869	1.08471	0.704416	0.953572	0.913179	0.898902	0.780623	0.0143792	*
O88696	ATP-dependent Clp protease proteolytic subunit, mitochondrial	Clpp	13.97	272	3	8	1.00582	1.14031	1.16642	1.11707	0.700509	0.836882	0.994217	0.926375	0.78065	0.0224831	*
Q9QXS1	Plectin	Plec	56.45	4691	273	1600	1.10726	1.06951	1.1942	1.15771	0.871112	0.861144	0.87127	0.935009	0.781362	0.00060131	***
O09110	Dual specificity mitogen-activated protein kinase kinase 3	Map2k3	18.44	347	5	22	1.04083	1.15022	1.30617	1.0706	0.892328	0.96077	0.859298	0.860034	0.782087	0.0182292	*
P99029	Peroxiredoxin-5, mitochondrial	Prdx5	60.95	210	13	141	1.14414	1.12765	1.2536	1.08092	0.918248	0.925135	0.898082	0.86707	0.783389	0.00374687	**
Q99NB8	Ubiquilin-4	Ubqln4	8.56	596	3	6	0.813397	1.19028	1.40133	1.29982	0.800708	1.12321	0.890304	0.871797	0.783454	0.146534	ns
Q9CQT1	Methylthioribose-1-phosphate isomerase	Mri1	18.16	369	6	17	1.09829	1.1607	1.08736	1.13649	0.842881	0.855393	0.919662	0.894779	0.783591	6.25448e-05	****
Q61510	E3 ubiquitin/ISG15 ligase TRIM25	Trim25	3.31	634	2	2	1.43551	1.03571	1.00958	1.02561	0.848813	0.990507	0.812398	0.879854	0.783676	0.0943685	ns
P97355	Spermine synthase	Sms	11.75	366	4	19	1.16158	1.31828	1.33415	0.960998	0.893465	1.00852	0.851366	0.991551	0.784271	0.0515999	ns
P62631	Elongation factor 1-alpha 2	Eef1a2	51.4	463	11	422	1.01711	1.21238	1.25839	1.12045	0.907113	0.983175	0.744983	0.979969	0.7845	0.0182655	*
Q99KQ4	Nicotinamide phosphoribosyltransferase	Nampt	30.96	491	13	50	1.12835	1.13608	1.08921	1.14122	0.906137	0.876561	0.828039	0.918099	0.785082	0.000169534	***
Q6PD03	Serine/threonine-protein phosphatase 2A 56 kDa regulatory subunit alpha isoform	Ppp2r5a	13.17	486	5	15	1.08881	1.27809	0.98692	1.21959	0.768622	0.930278	1.01325	0.880085	0.785462	0.0273018	*
P61982	14-3-3 protein gamma	Ywhag	62.35	247	11	261	1.02812	1.28617	1.29924	1.18472	0.972652	0.95772	0.87782	0.961932	0.785731	0.020537	*
P19157	Glutathione S-transferase P 1	Gstp1	56.67	210	3	48	1.09303	1.19756	1.09836	1.06591	0.867451	0.938162	0.898668	0.796572	0.785849	0.00122399	**
O35129	Prohibitin-2	Phb2	53.51	299	15	87	1.08227	1.05727	1.19833	1.08075	0.842905	0.945834	0.812731	0.872008	0.7861	0.00151939	**
Q99JB8	Protein kinase C and casein kinase II substrate protein 3	Pacsin3	22.88	424	10	40	1.02913	1.15652	1.28015	1.19992	0.902323	0.947947	0.851575	0.971695	0.787348	0.0107758	*
Q8BIJ6	Isoleucine--tRNA ligase, mitochondrial	Iars2	15.61	1012	13	47	1.06327	1.18105	1.18226	1.04763	0.915195	0.858972	0.795202	0.954539	0.787606	0.0033017	**
Q3UM45	Protein phosphatase 1 regulatory subunit 7	Ppp1r7	34.07	361	10	36	1.01889	1.09894	1.31468	1.22571	0.947869	0.858944	0.880887	0.981463	0.787675	0.0250693	*
Q9EPV8	Ubiquitin-like protein 5	Ubl5	24.66	73	2	6	1.01647	1.48359	1.14975	1.17171	0.93431	0.91829	0.983795	0.961578	0.787711	0.079747	ns
Q9CY27	Very-long-chain enoyl-CoA reductase	Tecr	11.36	308	4	16	1.06374	1.18907	1.26111	1.08999	0.88217	0.940081	0.89711	0.907813	0.787847	0.00995069	**
P04117	Fatty acid-binding protein, adipocyte	Fabp4	61.36	132	10	126	1.04507	1.11579	1.20689	1.14573	0.810902	0.956874	0.844153	0.946943	0.788498	0.00305249	**
Q9JHW2	Omega-amidase NIT2	Nit2	20.65	276	6	15	1.03905	1.26718	1.13447	1.07433	0.845783	0.962416	0.88657	0.866417	0.78874	0.0105664	*
Q8BTY8	Sec1 family domain-containing protein 2	Scfd2	2.92	684	2	5	1.14944	1.14153	1.03868	1.06089	0.74529	0.883933	0.962761	0.872936	0.78918	0.00718142	**
Q9QWV4	Myeloid leukemia factor 1	Mlf1	6.74	267	2	5	1.05424	1.0933	1.20584	1.20999	0.861027	0.948552	0.912033	0.880346	0.78932	0.00429249	**
Q9D820	Prolyl-tRNA synthetase associated domain-containing protein 1	Prorsd1	36.09	169	5	13	1.02994	1.30095	1.27622	1.08407	0.884743	0.970928	0.91575	0.933831	0.789833	0.0319085	*
Q9R112	Sulfide:quinone oxidoreductase, mitochondrial	Sqrdl	12.67	450	5	15	1.12486	1.37025	1.08621	1.04583	0.956178	0.906071	0.91836	0.874089	0.789837	0.0411668	*
P48193	Protein 4.1	Epb41	2.56	858	2	4	1.28063	1.09312	0.993072	1.00698	0.929326	0.715582	1.01194	0.800031	0.790361	0.0496445	*
Q9CSU0	Regulation of nuclear pre-mRNA domain-containing protein 1B	Rprd1b	9.82	326	2	4	1.04364	0.8412	1.5304	1.02947	0.755	0.671306	0.971372	1.11651	0.790644	0.246518	ns
Q8BH64	EH domain-containing protein 2	Ehd2	32.04	543	15	71	1.0532	1.09788	1.16994	1.1266	0.831647	0.906361	0.831776	0.94949	0.791271	0.000989388	***
P55264	Adenosine kinase	Adk	9.7	361	4	12	1.04458	1.13821	1.26105	1.06143	0.884435	0.957322	0.836253	0.887358	0.791378	0.010491	*
Q9ES74	Serine/threonine-protein kinase Nek7	Nek7	17.88	302	5	16	1.02652	1.20298	1.21758	1.22309	0.930616	0.974164	0.911747	0.879467	0.791403	0.00879144	**
P45591	Cofilin-2	Cfl2	66.27	166	12	163	0.997909	1.1962	1.29271	1.12063	0.86489	1.0021	0.809011	0.970471	0.791429	0.0231003	*
Q8C8R3	Ankyrin-2	Ank2	2.23	3898	3	26	1.19337	1.13094	1.04144	0.970921	0.769097	0.870101	0.763111	1.02995	0.791448	0.0308996	*
Q9Z0S1	3'(2'),5'-bisphosphate nucleotidase 1	Bpnt1	24.03	308	6	27	0.965288	1.14521	1.25681	1.03596	0.780073	0.86137	0.773835	1.07445	0.792532	0.0531876	ns
P10922	Histone H1.0	H1f0	27.32	194	5	28	0.969334	1.16822	1.23059	1.08237	0.805321	0.948773	0.742388	1.03164	0.792746	0.0387238	*
Q8VHL1	Histone-lysine N-methyltransferase SETD7	Setd7	11.2	366	4	9	0.957384	1.30715	1.27626	1.00753	0.921267	0.994487	0.688035	1.00554	0.793553	0.0922937	ns
Q62348	Translin	Tsn	10.53	228	2	9	1.01684	0.983437	1.19802	1.20793	0.81479	1.03468	0.801874	0.845883	0.7937	0.0299598	*
Q9JMH6	Thioredoxin reductase 1, cytoplasmic	Txnrd1	23.65	613	10	34	1.18281	1.32561	1.23473	1.00551	0.994523	0.816728	0.989272	0.968842	0.793776	0.0271831	*
P28654	Decorin	Dcn	40.11	354	14	107	0.978553	1.02192	1.08324	1.32485	0.682778	1.26262	0.764345	0.794276	0.794819	0.198841	ns
Q69ZS7	HBS1-like protein	Hbs1l	2.93	682	2	5	1.22482	0.615776	1.26816	1.41517	1.11629	0.895825	0.713972	0.875947	0.796218	0.298816	ns
Q9CWS0	N(G),N(G)-dimethylarginine dimethylaminohydrolase 1	Ddah1	11.58	285	2	12	1.09863	1.07173	1.14128	1.0099	0.738471	0.733175	0.979328	0.990195	0.796283	0.0479594	*
Q60866	Phosphotriesterase-related protein	Pter	12.89	349	4	8	1.04157	1.17488	1.21956	1.02201	0.958066	0.827499	0.788616	0.978459	0.796909	0.0156845	*
Q9CQ80	Vacuolar protein-sorting-associated protein 25	Vps25	11.36	176	2	6	1.04407	1.07293	1.03953	1.08635	0.696803	0.961976	0.804376	0.920469	0.797484	0.0347019	*
Q9CY45	Protein-lysine N-methyltransferase N6amt2	N6amt2	15.42	214	2	6	1.41195	1.54231	0.905469	1.05797	0.945204	0.924051	1.29153	0.766929	0.798689	0.234055	ns
Q9ER88	28S ribosomal protein S29, mitochondrial	Dap3	9.72	391	3	9	0.963994	1.22974	1.10633	1.15949	0.76573	0.848696	0.910611	1.03735	0.79882	0.0314017	*
Q8R3F5	Malonyl-CoA-acyl carrier protein transacylase, mitochondrial	Mcat	8.14	381	2	4	1.01196	1.07224	1.2452	1.08792	0.927071	0.857353	0.756437	0.988185	0.798913	0.0196272	*
Q9DCS3	Trans-2-enoyl-CoA reductase, mitochondrial	Mecr	4.29	373	2	6	1.00165	1.13797	1.19738	1.00859	0.762196	0.883347	0.827922	0.998358	0.798932	0.0202102	*
Q8JZQ2	AFG3-like protein 2	Afg3l2	20.32	802	14	56	1.10455	1.13685	1.1492	1.05304	0.816192	0.911692	0.873187	0.949629	0.799052	0.00101965	**
P38060	Hydroxymethylglutaryl-CoA lyase, mitochondrial	Hmgcl	27.69	325	6	24	1.01219	1.08125	1.04351	1.08479	0.695381	0.987954	0.839229	0.853255	0.799625	0.033706	*
Q9D7N9	Adipocyte plasma membrane-associated protein	Apmap	15.9	415	7	21	1.03995	1.19185	1.24282	1.1077	0.848829	0.941801	0.961581	0.912561	0.799762	0.00772914	**
Q8R4S0	Protein phosphatase 1 regulatory subunit 14C	Ppp1r14c	26.83	164	3	9	1.01688	1.42643	0.995858	1.30154	0.891408	1.00416	0.903267	0.993713	0.799996	0.109105	ns
P60670	Nuclear protein localization protein 4 homolog	Nploc4	9.05	608	5	14	0.981074	1.182	1.22028	1.07927	1.01929	0.902608	0.915263	0.733163	0.800051	0.0319963	*
Q8VDQ8	NAD-dependent protein deacetylase sirtuin-2	Sirt2	16.2	389	6	17	1.03417	1.16702	1.19518	1.10009	0.810693	0.966964	0.859369	0.962606	0.800549	0.00551996	**
Q8K3H0	DCC-interacting protein 13-alpha	Appl1	2.26	707	2	5	1.14762	1.03565	0.928279	1.46118	0.749054	0.910562	1.03341	0.967667	0.800549	0.145876	ns
Q6PAM0	5'-AMP-activated protein kinase subunit beta-2	Prkab2	12.18	271	4	16	1.02104	1.05153	0.99225	1.31885	0.751679	0.947824	0.802419	1.00781	0.800638	0.0660263	ns
P61080	Ubiquitin-conjugating enzyme E2 D1	Ube2d1	12.24	147	2	6	1.12644	1.2242	1.02444	1.24694	0.854119	0.976138	0.971799	0.899487	0.800851	0.0121631	*
P26043	Radixin	Rdx	35.68	583	14	96	1.03933	1.22353	1.18969	1.13215	0.962157	0.92522	0.839183	0.945251	0.800883	0.00470362	**
Q8K215	LYR motif-containing protein 4	Lyrm4	26.37	91	2	5	1.18425	1.14895	1.06843	1.0494	0.855746	0.95293	0.884465	0.873044	0.801206	0.00197085	**
P56380	Bis(5'-nucleosyl)-tetraphosphatase [asymmetrical]	Nudt2	20.41	147	2	6	1.0988	1.25437	1.04911	1.03003	0.830061	0.970845	0.84371	0.908082	0.801544	0.0143539	*
Q3UBX0	Transmembrane protein 109	Tmem109	5.35	243	2	8	1.01185	1.24848	1.15231	1.01503	0.857025	0.988293	0.849792	0.856181	0.802069	0.0227285	*
Q8K1R7	Serine/threonine-protein kinase Nek9	Nek9	2.64	984	3	7	1.184	1.12649	1.05147	0.979394	1.02104	0.756929	0.868538	0.836084	0.80219	0.0246597	*
P47199	Quinone oxidoreductase	Cryz	9.97	331	3	11	1.0311	1.03538	1.0311	1.08743	0.847676	0.797971	0.969835	0.742984	0.802497	0.0195175	*
Q9CZ42	ATP-dependent (S)-NAD(P)H-hydrate dehydratase	Naxd	18.66	343	6	18	1.00549	1.12852	1.24515	1.10007	0.837638	0.864807	0.898281	0.99454	0.802653	0.0127187	*
Q64010	Adapter molecule crk	Crk	24.34	304	6	21	0.976112	1.15083	1.05163	1.05845	1.02447	0.713303	0.792115	0.872739	0.803072	0.0433658	*
Q64737	Trifunctional purine biosynthetic protein adenosine-3	Gart	23.37	1010	18	63	1.05953	1.16792	1.10972	1.10288	0.92036	0.821575	0.943818	0.880352	0.803169	0.000860271	***
Q9JHU2	Palmdelphin	Palmd	3.27	551	2	4	1.1643	1.15034	1.00002	1.13828	0.839442	0.999975	0.801418	0.939733	0.804091	0.0109871	*
Q8R001	Microtubule-associated protein RP/EB family member 2	Mapre2	19.02	326	5	15	1.14045	1.02238	1.17603	1.07148	0.843529	0.841454	0.886946	0.978114	0.804937	0.00383446	**
Q8R086	Sulfite oxidase, mitochondrial	Suox	11.9	546	6	24	1.02016	1.17242	1.07682	1.03679	0.838974	0.905492	0.741637	0.980239	0.804967	0.0170712	*
P14231	Sodium/potassium-transporting ATPase subunit beta-2	Atp1b2	17.24	290	5	17	0.884114	1.24502	1.13409	1.09606	0.804919	1.03438	0.70533	0.966764	0.805497	0.0934646	ns
P15508	Spectrin beta chain, erythrocytic	Sptb	21.24	2128	37	110	1.03585	1.08744	1.16155	1.17141	0.880979	0.812834	0.965393	0.931211	0.805704	0.00336835	**
P48771	Cytochrome c oxidase subunit 7A2, mitochondrial	Cox7a2	27.71	83	2	9	0.978475	1.03834	1.25464	1.21572	0.821955	1.022	0.808969	0.967633	0.806867	0.0464895	*
P47809	Dual specificity mitogen-activated protein kinase kinase 4	Map2k4	18.39	397	6	19	1.03986	1.16367	1.12653	1.12625	0.897092	0.961667	0.814434	0.925632	0.807581	0.00212044	**
Q8BIW1	Protein prune homolog	Prune	20.26	454	7	18	1.19894	1.22295	1.11042	0.892339	0.780334	0.789409	0.938982	1.06498	0.807682	0.0809415	ns
Q5XPI3	E3 ubiquitin-protein ligase RNF123	Rnf123	1.75	1314	3	12	1.03495	1.30249	1.32326	1.00817	0.991894	0.957779	0.833978	0.987372	0.807693	0.0697601	ns
Q9D7N3	28S ribosomal protein S9, mitochondrial	Mrps9	7.18	390	2	4	0.978684	1.13551	1.03577	1.19676	0.646406	0.998203	0.86575	1.0018	0.808002	0.0852885	ns
Q9JKB1	Ubiquitin carboxyl-terminal hydrolase isozyme L3	Uchl3	23.48	230	2	14	0.990994	1.29433	1.14411	1.1106	1.00909	0.796831	0.908965	0.957323	0.808849	0.0338872	*
Q9QZ57	Heat shock protein beta-3	Hspb3	30.52	154	4	10	1.00139	1.14773	1.22065	1.19845	0.914851	0.929503	0.854994	0.998614	0.809498	0.0132783	*
Q811D0	Disks large homolog 1	Dlg1	7.4	905	6	17	1.18112	1.1725	1.03305	1.16877	0.898533	0.899018	0.923813	0.968007	0.809883	0.00436258	**
Q11011	Puromycin-sensitive aminopeptidase	Npepps	26.96	920	23	78	1.05568	1.23538	1.14845	1.10547	0.923861	0.947256	0.882063	0.938478	0.81225	0.00708218	**
Q6URW6	Myosin-14	Myh14	8.55	2000	6	146	1.14756	0.979128	1.03586	1.02132	0.755169	0.74551	1.04171	0.856538	0.812388	0.0575814	ns
Q9D2M8	Ubiquitin-conjugating enzyme E2 variant 2	Ube2v2	33.79	145	2	23	1.01708	1.16236	1.16532	1.2508	0.925599	0.983208	0.872044	0.953418	0.812581	0.0137606	*
Q9CZ28	Vacuolar-sorting protein SNF8	Snf8	8.14	258	2	9	1.06433	1.58086	0.93956	1.08543	0.920498	0.865175	0.915653	1.09511	0.81291	0.22404	ns
P61202	COP9 signalosome complex subunit 2	Cops2	10.84	443	5	18	1.06024	1.18128	1.16932	1.1921	0.936813	0.943181	0.922986	0.939449	0.813052	0.00528648	**
Q8K0Z7	Translational activator of cytochrome c oxidase 1	Taco1	29.59	294	8	20	1.06892	1.07234	1.15881	1.00724	0.718456	0.99281	0.817539	0.977848	0.814116	0.0481289	*
Q14C51	Pentatricopeptide repeat domain-containing protein 3, mitochondrial	Ptcd3	6.42	685	3	8	1.12468	1.27475	0.599276	1.52148	0.805263	0.996996	0.87643	1.00301	0.814501	0.365591	ns
Q9D020	Cytosolic 5'-nucleotidase 3A	Nt5c3a	39.58	331	11	40	1.03583	1.09692	1.03923	1.14059	0.805172	0.96541	0.886358	0.857807	0.815	0.00378163	**
Q9QY80	Very-long-chain (3R)-3-hydroxyacyl-CoA dehydratase 1	Hacd1	6.76	281	3	10	1.04926	1.1945	1.03004	1.1159	0.970835	0.908664	0.802029	0.898834	0.815627	0.00745763	**
Q6P9Q4	FH1/FH2 domain-containing protein 1	Fhod1	11.36	1197	11	30	1.20321	1.28078	1.0694	0.984732	0.93196	0.908846	0.845856	1.0155	0.815794	0.0428205	*
Q9DC71	28S ribosomal protein S15, mitochondrial	Mrps15	13.18	258	3	6	1.06083	1.00037	0.999628	1.0287	0.726861	0.88829	0.727558	1.00166	0.817787	0.0658882	ns
P35283	Ras-related protein Rab-12	Rab12	14.4	243	3	7	1.04526	1.17507	1.03926	1.10642	0.875163	0.937285	0.795876	0.962223	0.817806	0.00687414	**
Q9D8Y1	Transmembrane protein 126A	Tmem126a	15.31	196	3	10	1.24485	1.49457	0.90246	1.01799	0.902633	0.982327	0.830656	1.09676	0.818128	0.210251	ns
O54724	Polymerase I and transcript release factor	Ptrf	34.95	392	16	83	0.989603	1.12232	1.23506	1.18574	0.945494	0.945491	0.809353	1.01051	0.81868	0.0247111	*
Q9QZ06	Toll-interacting protein	Tollip	12.77	274	3	9	1.13981	0.850577	1.21087	1.25964	0.798738	0.846421	0.91322	1.09503	0.818985	0.127664	ns
Q62417	Sorbin and SH3 domain-containing protein 1	Sorbs1	8.22	1290	9	26	1.07558	1.14681	1.00771	1.04305	0.750229	0.913918	0.84618	0.992347	0.819692	0.0241675	*
Q9CQ19	Myosin regulatory light polypeptide 9	Myl9	45.35	172	2	29	1.09401	1.07761	0.947976	1.11349	0.72859	0.774087	1.05488	0.912677	0.819788	0.0756155	ns
Q8VDC0	Probable leucine--tRNA ligase, mitochondrial	Lars2	2.44	902	2	5	0.986759	1.02095	1.16432	1.07085	0.730939	0.954741	1.01342	0.781725	0.820391	0.0606015	ns
Q8BHG2	UPF0587 protein C1orf123 homolog	UPF0587 protein C1orf123 homolog	62.5	160	7	23	1.00195	1.26707	1.06663	1.05865	0.8788	0.899349	0.828869	0.998051	0.820396	0.0339258	*
P42669	Transcriptional activator protein Pur-alpha	Pura	8.1	321	3	7	0.965828	1.10639	1.39724	1.06828	0.927877	1.03538	0.85128	0.909083	0.82059	0.11185	ns
Q3TVI8	Pre-B-cell leukemia transcription factor-interacting protein 1	Pbxip1	30.12	727	19	83	1.01859	1.07563	1.15618	1.09338	0.879692	0.981752	0.801842	0.901222	0.820601	0.00670432	**
Q61792	LIM and SH3 domain protein 1	Lasp1	15.97	263	3	16	1.26491	1.03029	1.00619	1.11538	0.993848	0.964364	0.863527	0.803325	0.82075	0.038217	*
P70302	Stromal interaction molecule 1	Stim1	16.35	685	11	41	1.07603	1.03371	1.09913	1.04903	0.786325	0.967394	0.812152	0.931401	0.821359	0.0182707	*
Q99PR8	Heat shock protein beta-2	Hspb2	37.91	182	6	20	1.0399	1.14713	1.01726	1.01886	0.741821	0.852098	0.892211	0.983031	0.821461	0.0237943	*
Q8K4Z3	NAD(P)H-hydrate epimerase	Naxe	21.63	282	4	19	1.1229	1.35558	0.796507	1.19564	1.04616	0.887634	0.955877	0.784496	0.821846	0.195729	ns
Q8K0D5	Elongation factor G, mitochondrial	Gfm1	11.19	751	8	22	1.09649	1.27106	1.09783	0.974872	0.830221	0.874109	0.921648	1.02578	0.82242	0.0419229	*
Q9D8S9	BolA-like protein 1	Bola1	29.2	137	4	12	1.08037	1.06369	1.04423	1.16192	0.888793	0.893533	0.8404	0.957644	0.823033	0.0016172	**
Q61292	Laminin subunit beta-2	Lamb2	25.24	1799	36	126	1.15575	0.964868	1.19396	1.21354	0.859482	0.943655	0.889807	1.03641	0.8236	0.0317848	*
Q9ESD7	Dysferlin	Dysf	15.89	2090	24	83	1.10477	1.05171	1.11466	1.16345	0.910827	0.918395	0.873071	0.950828	0.823779	0.000689414	***
Q9D967	Magnesium-dependent phosphatase 1	Mdp1	34.76	164	4	18	1.01853	1.34699	1.06805	1.00201	0.764498	0.915787	0.977401	0.997992	0.824171	0.0969826	ns
Q8R5H1	Ubiquitin carboxyl-terminal hydrolase 15	Usp15	5.61	981	5	19	1.05423	1.23175	1.08111	0.988956	0.806269	0.896851	0.880928	1.01117	0.82534	0.0300714	*
Q6ZQ73	Cullin-associated NEDD8-dissociated protein 2	Cand2	24.05	1235	24	121	1.0213	1.14513	1.19273	1.06668	0.912445	0.909192	0.853985	0.979148	0.825781	0.00795834	**
Q99KI3	ER membrane protein complex subunit 3	Emc3	8.05	261	2	6	1.14152	1.02797	1.21157	0.917246	0.891707	1.0861	0.602513	0.972789	0.826631	0.186335	ns
O35658	Complement component 1 Q subcomponent-binding protein, mitochondrial	C1qbp	9.71	278	3	14	1.02593	0.989624	1.15149	1.14663	0.768107	1.01049	0.847041	0.94184	0.827015	0.0345494	*
Q9D0G0	28S ribosomal protein S30, mitochondrial	Mrps30	4.98	442	3	9	1.16116	1.03591	1.1729	0.965335	0.708845	1.22094	0.761336	0.894651	0.827111	0.207959	ns
P36993	Protein phosphatase 1B	Ppm1b	22.05	390	5	18	0.965619	1.14363	1.09188	1.03561	0.860849	0.798785	0.791634	1.05326	0.827176	0.0514384	ns
Q9D0S9	Histidine triad nucleotide-binding protein 2, mitochondrial	Hint2	45.4	163	6	22	1.08966	1.01797	1.19131	1.20062	0.903239	0.969	0.867989	0.98235	0.82732	0.0127682	*
Q8K1M6	Dynamin-1-like protein	Dnm1l	33.96	742	22	90	1.02909	1.07842	1.08965	1.10126	0.891201	0.867558	0.82906	0.971734	0.828109	0.00385514	**
Q80V26	Inositol monophosphatase 3	Impad1	7.58	356	3	8	0.98062	1.01976	1.04594	1.06202	1.05085	0.567175	0.912642	0.871766	0.828177	0.181428	ns
Q9JMC3	DnaJ homolog subfamily A member 4	Dnaja4	22.67	397	9	34	1.12736	1.00207	1.0924	1.02282	0.823187	0.850401	0.846774	0.997938	0.828881	0.0122164	*
Q8VBT9	Tether containing UBX domain for GLUT4	Aspscr1	3.45	550	2	6	1.35321	1.14767	0.995285	1.07407	1.00474	0.876407	0.956906	0.95121	0.829117	0.0792275	ns
P97493	Thioredoxin, mitochondrial	Txn2	13.25	166	2	5	1.10704	1.03368	1.13374	1.00102	0.793531	0.998976	0.758692	0.996055	0.829674	0.0587628	ns
Q9D924	Iron-sulfur cluster assembly 1 homolog, mitochondrial	Isca1	20.93	129	2	6	1.12304	1.22192	1.2969	0.955041	1.04707	0.922537	0.92449	0.925054	0.830811	0.071834	ns
Q6PB66	Leucine-rich PPR motif-containing protein, mitochondrial	Lrpprc	29.17	1392	37	133	1.03533	1.1381	1.21719	1.00053	0.817546	0.925917	0.905509	0.999474	0.830864	0.0262664	*
Q3B7Z2	Oxysterol-binding protein 1	Osbp	8.7	805	5	13	0.988	1.01215	1.01317	1.2877	0.772246	1.03643	0.876253	0.891147	0.831449	0.0923955	ns
Q5BKP2	Ubiquitin carboxyl-terminal hydrolase 13	Usp13	1.98	858	2	2	0.974267	1.15544	1.09238	1.06339	0.891186	0.805727	0.842934	1.02641	0.832173	0.0278079	*
Q8C7H1	Methylmalonic aciduria type A homolog, mitochondrial	Mmaa	9.64	415	3	7	1.11935	0.980502	1.15912	1.04514	0.721833	0.992848	1.0072	0.860338	0.832278	0.0687224	ns
Q60675	Laminin subunit alpha-2	Lama2	21.91	3118	60	221	1.11506	1.00646	1.18342	1.22303	0.8936	0.982012	0.900604	0.99358	0.832557	0.0193011	*
Q8VDB8	Leucine-rich repeat-containing protein 2	Lrrc2	9.16	371	3	9	1.09526	1.15637	1.25921	1.00033	0.999669	0.833421	0.985738	0.937134	0.832592	0.0329423	*
Q3UH68	LIM and calponin homology domains-containing protein 1	Limch1	5.01	1057	5	14	1.15742	0.996185	1.10862	1.00383	0.745141	1.0403	0.982936	0.784527	0.83283	0.0880434	ns
P21107	Tropomyosin alpha-3 chain	Tpm3	65.26	285	9	789	1.1419	1.11999	0.974296	1.08484	0.79871	1.02638	0.86421	0.911006	0.833207	0.0269378	*
Q8R4N0	Citrate lyase subunit beta-like protein, mitochondrial	Clybl	48.22	338	14	52	1.00796	1.14298	1.06472	0.992107	0.802724	1.02965	0.787027	0.891164	0.834307	0.044467	*
Q99P72	Reticulon-4	Rtn4	9.47	1162	10	74	1.00193	1.17275	1.16347	0.998073	0.833957	1.03634	0.843296	0.905291	0.834571	0.0374277	*
Q9D6S7	Ribosome-recycling factor, mitochondrial	Mrrf	23.28	262	4	13	0.887215	1.12272	1.36443	1.01394	0.875082	1.05617	0.744954	0.98625	0.834595	0.194351	ns
Q60649	Caseinolytic peptidase B protein homolog	Clpb	4.87	677	3	7	0.909623	1.0618	1.08988	1.18743	0.629511	0.875831	1.09888	0.941795	0.834606	0.183365	ns
P62259	14-3-3 protein epsilon	Ywhae	61.96	255	16	233	1.01149	1.20726	1.17481	1.0984	0.956796	0.926852	0.876914	0.988637	0.834644	0.0154256	*
Q60902	Epidermal growth factor receptor substrate 15-like 1	Eps15l1	2.65	907	2	6	1.19243	1.25869	0.955134	1.10575	0.980544	0.812764	0.958662	1.01984	0.835951	0.0646078	ns
Q8K411	Presequence protease, mitochondrial	Pitrm1	9.36	1036	10	32	0.989527	1.07451	1.09118	1.14049	0.879396	0.892547	0.813612	1.01058	0.837147	0.0163127	*
Q9ESL4	Mitogen-activated protein kinase kinase kinase MLT	Zak	3.49	802	3	7	1.0248	1.00821	1.17489	1.02605	0.89557	0.851222	0.808635	0.991857	0.837819	0.0210666	*
P51855	Glutathione synthetase	Gss	9.49	474	4	11	0.957327	1.17759	1.01264	1.1792	0.948789	1.00235	0.676511	0.997656	0.837881	0.122625	ns
Q9CZ04	COP9 signalosome complex subunit 7a	Cops7a	22.91	275	6	16	1.0026	1.01588	1.23743	1.09364	0.891844	0.997404	0.824746	0.932512	0.838364	0.0403449	*
Q9D1X0	Nucleolar protein 3	Nol3	21.36	220	4	17	1.05962	1.023	1.21311	1.0175	0.982804	0.871401	0.811547	0.955935	0.83967	0.0294922	*
Q9CZX9	ER membrane protein complex subunit 4	Emc4	19.13	183	3	13	1.1053	1.0254	1.12738	1.01914	0.981217	0.931979	0.837423	0.846103	0.840901	0.00941181	**
Q9CQ92	Mitochondrial fission 1 protein	Fis1	24.34	152	4	22	1.04931	1.00396	1.11679	1.10152	0.996055	0.831318	0.807213	0.957579	0.840944	0.0262884	*
Q91VK1	Basic leucine zipper and W2 domain-containing protein 2	Bzw2	21.48	419	9	25	1.00531	1.1272	1.13299	1.14048	0.896163	0.943138	0.872848	0.994723	0.841327	0.00632876	**
Q9D6Y7	Mitochondrial peptide methionine sulfoxide reductase	Msra	17.6	233	4	15	1.08347	1.08712	1.03436	1.03384	0.803712	0.898849	0.967271	0.900114	0.842209	0.009716	**
Q9DB60	Prostamide/prostaglandin F synthase	Fam213b	30.85	201	7	22	0.971478	1.22786	1.11563	1.12802	0.897778	0.973385	0.84714	1.02734	0.843047	0.0415469	*
Q99KR3	Beta-lactamase-like protein 2	Lactb2	5.21	288	2	4	1.00962	1.04179	0.990469	1.11643	0.740787	0.95433	0.751675	1.06108	0.84358	0.12781	ns
Q5U458	DnaJ homolog subfamily C member 11	Dnajc11	10.2	559	5	16	1.17458	1.12108	1.26487	0.995787	0.889864	0.955297	1.00033	0.999666	0.84392	0.0425939	*
D3Z4S3	Putative peptidyl-tRNA hydrolase PTRHD1	Ptrhd1	15	140	2	4	1.02839	1.0488	1.23028	1.03716	0.970997	0.972398	0.862453	0.863815	0.844644	0.031343	*
P58389	Serine/threonine-protein phosphatase 2A activator	Ppp2r4	9.29	323	3	7	0.937797	1.09164	1.04813	1.3379	0.731389	0.879463	1.16777	0.954082	0.84537	0.218248	ns
P49138	MAP kinase-activated protein kinase 2	Mapkapk2	10.1	386	3	10	1.18899	1.12575	0.993135	1.15478	0.964047	1.00691	0.882919	0.919776	0.845607	0.0188597	*
Q9JKL4	NADH dehydrogenase [ubiquinone] 1 alpha subcomplex assembly factor 3	Ndufaf3	18.92	185	2	6	1.06145	1.02471	1.22119	0.870646	0.633705	0.975889	0.886576	1.03728	0.845729	0.210238	ns
Q922D4	Serine/threonine-protein phosphatase 6 regulatory subunit 3	Ppp6r3	3.67	844	3	8	1.00694	1.01329	1.00795	1.09677	0.993106	0.822293	0.867814	0.806176	0.845923	0.0242511	*
Q64471	Glutathione S-transferase theta-1	Gstt1	6.25	240	2	6	1.06077	1.05994	1.01794	1.19031	0.872824	0.982373	0.865556	0.943786	0.846515	0.0137002	*
Q9D6K5	Synaptojanin-2-binding protein	Synj2bp	30.34	145	4	16	1.12076	1.08205	1.08301	1.01495	0.827692	0.985267	0.879827	0.949259	0.846835	0.0105541	*
A2ABU4	Myomesin-3	Myom3	25.5	1439	31	113	1.1047	0.804563	1.22237	1.17094	0.743405	0.936913	0.901777	1.06734	0.848197	0.209901	ns
P18654	Ribosomal protein S6 kinase alpha-3	Rps6ka3	7.97	740	2	15	0.966827	1.17159	1.25974	1.03431	1.10248	0.944726	0.84356	0.869077	0.848252	0.105726	ns
P54726	UV excision repair protein RAD23 homolog A	Rad23a	11.85	363	2	14	1.18459	1.05903	1.0791	1.04088	0.891348	0.892653	0.956853	0.96073	0.848288	0.00726188	**
Q9JI75	Ribosyldihydronicotinamide dehydrogenase [quinone]	Nqo2	26.41	231	6	21	1.10647	1.21092	1.16442	0.975786	1.02482	0.900293	0.8986	0.958425	0.848468	0.0366498	*
Q924C5	Alpha-protein kinase 3	Alpk3	3.87	1678	7	16	1.03093	1.00752	1.15867	1.0937	0.822114	0.992532	0.865973	0.960356	0.84855	0.021646	*
O70548	Telethonin	Tcap	43.11	167	7	46	1.09535	0.975891	1.02587	1.28186	0.954791	0.84701	0.89719	1.0247	0.85036	0.0898509	ns
Q9DCS2	UPF0585 protein C16orf13 homolog	UPF0585 protein C16orf13 homolog	21.08	204	4	12	0.970053	1.09975	1.06742	1.11964	1.03087	0.860581	0.79398	0.935394	0.850586	0.0458012	*
O08759	Ubiquitin-protein ligase E3A	Ube3a	7.24	870	6	14	1.1012	1.00141	1.1146	1.06035	0.880301	0.95147	0.810787	0.99859	0.85122	0.0216865	*
Q9CQV7	Mitochondrial import inner membrane translocase subunit TIM14	Dnajc19	18.97	116	2	6	0.850903	1.13558	1.18746	1.05297	0.649733	1.03373	0.947628	0.967371	0.851322	0.214452	ns
Q8BLY2	Probable threonine--tRNA ligase 2, cytoplasmic	Tarsl2	7.97	790	6	21	1.12761	1.10108	0.995435	1.00459	0.766607	1.01108	0.871742	0.950777	0.851371	0.05302	ns
Q8R0P4	Mth938 domain-containing protein	Aamdc	67.21	122	8	30	0.966631	1.20381	1.16825	1.07103	0.917826	0.980763	0.836166	1.01961	0.851386	0.0523286	ns
Q60960	Importin subunit alpha-5	Kpna1	8.74	538	3	13	1.0155	1.2437	1.17036	1.0439	0.946159	0.912129	0.984737	0.97224	0.852868	0.0495037	*
Q6PDN3	Myosin light chain kinase, smooth muscle	Mylk	2.16	1941	3	10	1.05072	1.09928	0.974028	1.02666	0.793733	0.787875	0.882315	1.07897	0.853566	0.107495	ns
P05132	cAMP-dependent protein kinase catalytic subunit alpha	Prkaca	37.04	351	6	41	0.882216	1.13816	1.22865	1.04195	0.80953	0.959742	0.850064	1.04421	0.85378	0.14134	ns
Q8C7D2	Protein cereblon	Crbn	8.99	445	3	9	1.14286	1.05461	1.02754	0.973201	0.74908	1.04617	0.881826	0.910237	0.854488	0.084467	ns
Q811U4	Mitofusin-1	Mfn1	8.5	741	6	15	1.26611	0.997191	1.05013	1.03411	0.911108	0.973253	0.828924	1.00282	0.854762	0.0788042	ns
Q3URS9	Coiled-coil domain-containing protein 51	Ccdc51	6.4	406	3	9	0.996215	1.0038	1.17482	1.05358	0.78139	1.02564	0.909089	0.90027	0.855258	0.0574889	ns
O08756	3-hydroxyacyl-CoA dehydrogenase type-2	Hsd17b10	35.63	261	8	31	0.999051	1.10933	1.17717	1.04983	0.901344	1.00095	0.854617	0.952006	0.855501	0.0208536	*
Q9JJG0	Transforming acidic coiled-coil-containing protein 2	Tacc2	5.31	1149	4	9	1.07169	0.875577	1.26274	1.28888	0.907598	0.933108	0.826566	1.18352	0.855942	0.2386	ns
Q8BWB1	Synaptopodin 2-like protein	Synpo2l	28.1	975	21	79	1.01342	1.048	1.04169	1.1027	0.856661	0.957337	0.80239	0.986755	0.856706	0.031497	*
P83940	Transcription elongation factor B polypeptide 1	Tceb1	30.36	112	2	6	1.24082	1.09432	0.791021	1.18733	0.856424	0.840152	0.991134	1.00895	0.856997	0.230633	ns
P70441	Na(+)/H(+) exchange regulatory cofactor NHE-RF1	Slc9a3r1	7.89	355	2	4	2.79074	0.526039	0.694549	0.949576	1.18005	1.0531	1.17015	0.848264	0.857016	0.759007	ns
P68037	Ubiquitin-conjugating enzyme E2 L3	Ube2l3	56.49	154	7	50	0.999528	1.20575	1.18337	1.19661	0.994041	1.00047	0.967726	0.97519	0.858716	0.0441423	*
Q6NSR8	Probable aminopeptidase NPEPL1	Npepl1	8.59	524	3	19	0.949861	1.17922	1.12604	1.12459	0.830582	0.955547	0.929445	1.04652	0.858984	0.060963	ns
Q8BRN9	Coiled-coil and C2 domain-containing protein 1B	Cc2d1b	2	848	2	3	0.963995	1.03735	1.27267	1.1155	0.960095	0.843309	0.908843	1.05866	0.859071	0.10835	ns
Q91VJ4	Serine/threonine-protein kinase 38	Stk38	5.16	465	2	6	1.26948	1.09082	0.887786	1.27178	1.01816	0.908832	0.982159	0.973738	0.859072	0.178558	ns
O88746	Target of Myb protein 1	Tom1	6.71	492	3	9	1.20125	1.01364	1.05527	1.16129	0.924032	0.922843	0.973667	0.986541	0.859105	0.0312799	*
Q80X85	28S ribosomal protein S7, mitochondrial	Mrps7	20.66	242	4	8	1.04879	1.07583	1.27408	0.999475	0.928606	1.00052	0.888359	0.970155	0.861186	0.0794889	ns
P61082	NEDD8-conjugating enzyme Ubc12	Ube2m	35.52	183	7	29	0.974798	1.12652	1.1671	1.01993	0.842303	1.01722	0.850862	0.983069	0.861278	0.0576618	ns
P62075	Mitochondrial import inner membrane translocase subunit Tim13	Timm13	50.53	95	4	10	0.969235	1.05459	1.18098	1.11986	1.03174	0.929341	0.90748	0.859899	0.862141	0.0443527	*
Q8C6K9	Collagen alpha-6(VI) chain	Col6a6	2.21	2265	5	11	1.02665	1.02719	0.999452	1.04476	0.833483	1.00055	0.783256	0.91627	0.862253	0.0570435	ns
Q62165	Dystroglycan	Dag1	12.99	893	8	29	1.00183	1.05175	1.22275	1.14315	0.953892	0.993793	0.865419	0.998169	0.86238	0.0461955	*
O35344	Importin subunit alpha-4	Kpna3	17.47	521	5	26	0.989938	1.20976	1.29042	1.01016	0.923915	0.939077	0.871249	1.14697	0.862436	0.159251	ns
Q91YJ5	Translation initiation factor IF-2, mitochondrial	Mtif2	3.03	727	2	4	1.35657	1.01376	1.2268	0.712092	1.15431	0.670833	0.90514	0.98643	0.862503	0.427976	ns
P63328	Serine/threonine-protein phosphatase 2B catalytic subunit alpha isoform	Ppp3ca	21.11	521	6	51	0.993486	1.12297	1.27124	0.958556	0.85052	1.02614	0.866112	1.00656	0.862657	0.136256	ns
Q91W89	Alpha-mannosidase 2C1	Man2c1	3.37	1039	3	6	1.18219	0.813587	1.08312	1.18869	0.923259	0.800479	0.772867	1.18917	0.863667	0.304201	ns
Q06138	Calcium-binding protein 39	Cab39	10.56	341	4	18	1.03385	1.10463	1.11575	1.04362	0.959498	0.967257	0.841457	0.947067	0.864452	0.00844966	**
P38647	Stress-70 protein, mitochondrial	Hspa9	61.56	679	37	229	1.00127	1.05559	1.13521	1.07846	0.893236	0.911799	0.888587	0.998733	0.864613	0.00883756	**
Q9DB73	NADH-cytochrome b5 reductase 1	Cyb5r1	16.39	305	5	21	0.943809	1.07838	1.10144	1.02179	0.701153	1.05686	0.850057	0.978679	0.865235	0.174488	ns
Q8BJS4	SUN domain-containing protein 2	Sun2	13.54	731	9	36	1.06777	1.01309	1.06207	1.16518	0.917549	0.899173	0.987082	0.926619	0.865909	0.0119461	*
Q8VBV7	COP9 signalosome complex subunit 8	Cops8	28.23	209	4	12	1.02101	1.16025	0.98829	1.21313	0.948795	0.984483	0.85162	1.01185	0.866306	0.0705978	ns
Q5EBG6	Heat shock protein beta-6	Hspb6	55.56	162	7	60	1.17861	0.964867	1.14442	1.13332	0.889146	0.953188	0.951502	1.03641	0.866333	0.0468894	*
A2AMM0	Muscle-related coiled-coil protein	Murc	29.01	362	9	50	0.961462	1.0914	1.12379	1.08442	0.921957	0.915966	0.815737	1.04008	0.866858	0.0528822	ns
P62932	F-box only protein 40	Fbxo40	3.66	710	2	4	0.979233	1.07002	1.02121	1.03199	0.962922	0.765938	1.02317	0.804577	0.866949	0.110704	ns
Q8VEE1	LIM and cysteine-rich domains protein 1	Lmcd1	58.08	365	21	137	1.10738	0.964557	1.12192	1.06829	0.803482	0.986063	0.89434	1.01413	0.867641	0.059042	ns
O08638	Myosin-11	Myh11	23.43	1972	23	281	1.03605	1.05588	0.990874	1.08452	1.00921	0.778503	0.932621	0.895848	0.867748	0.0570754	ns
G5E8K5	Ankyrin-3	Ank3	9.64	1961	13	42	1.02417	1.11896	1.09601	0.99119	0.826812	0.937227	0.898146	1.00889	0.867799	0.0294699	*
O35857	Mitochondrial import inner membrane translocase subunit TIM44	Timm44	28.54	452	12	45	0.989266	1.0682	1.04661	1.06123	0.791051	1.01085	0.84848	0.967537	0.868584	0.0692644	ns
Q91VJ2	Protein kinase C delta-binding protein	Prkcdbp	11.15	260	3	11	1.01203	1.13559	1.15558	1.07537	0.935138	0.92738	0.953477	0.988113	0.868802	0.0148351	*
O88587	Catechol O-methyltransferase	Comt	17.74	265	4	10	1.16726	1.27261	1.01909	0.908792	0.98127	0.826031	0.968077	1.01968	0.86888	0.180888	ns
Q8BP48	Methionine aminopeptidase 1	Metap1	10.88	386	4	11	1.01138	1.14934	1.23749	0.988751	1.02475	0.895806	0.936743	0.960104	0.870171	0.0892705	ns
Q9JK53	Prolargin	Prelp	33.33	378	12	71	1.05095	1.0051	0.960951	1.2805	0.702017	1.10523	0.937534	0.994924	0.870204	0.256673	ns
A2AUC9	Kelch-like protein 41	Klhl41	48.84	606	32	299	1.01101	1.0831	1.08423	1.0105	0.8858	0.914721	0.857639	0.989613	0.870832	0.010136	*
Q9CYR6	Phosphoacetylglucosamine mutase	Pgm3	12.55	542	5	13	0.97345	1.01384	1.05124	1.07763	0.986349	0.726641	1.09015	0.782249	0.871053	0.219111	ns
Q9CQM9	Glutaredoxin-3	Glrx3	28.49	337	8	39	0.945657	1.10965	1.20965	1.11073	0.944159	0.978472	0.8725	1.022	0.872353	0.0802721	ns
Q8VD26	Transmembrane protein 143	Tmem143	10.92	458	4	7	1.06183	0.997486	1.17856	1.01588	0.944223	1.00252	0.837177	0.927349	0.872468	0.0445842	*
Q8VHX6	Filamin-C	Flnc	59.68	2726	131	1498	1.15461	0.972443	1.14804	1.14347	0.892763	0.963903	0.985012	1.01522	0.872884	0.0419821	*
Q9CZD3	Glycine--tRNA ligase	Gars	17.83	729	14	44	0.978903	1.16262	1.1198	1.05177	0.980566	0.906362	0.858582	1.01982	0.873	0.045159	*
Q9R0Q6	Actin-related protein 2/3 complex subunit 1A	Arpc1a	4.86	370	2	5	1.09517	1.18977	1.00786	1.13401	0.937755	0.992205	0.984382	0.950955	0.873156	0.0290081	*
Q9D1L0	Coiled-coil-helix-coiled-coil-helix domain-containing protein 2	Chchd2	34.64	153	4	12	1.16518	1.05951	1.00458	1.07662	0.939459	0.99544	0.834193	0.990682	0.873169	0.0349665	*
Q8K4L3	Supervillin	Svil	5.71	2170	11	31	1.08833	1.01105	1.07617	1.11731	0.869935	0.974269	0.915256	0.989075	0.873203	0.00929069	**
Q9CR00	26S proteasome non-ATPase regulatory subunit 9	Psmd9	14.86	222	3	11	1.04191	1.04424	1.09778	1.0567	0.88496	0.95208	0.907349	0.959778	0.873496	0.00128376	**
O35350	Calpain-1 catalytic subunit	Capn1	30.58	713	21	74	1.03128	1.11523	1.03317	1.01606	0.891642	0.945872	0.843629	0.984189	0.873583	0.0151718	*
Q9CQF9	Prenylcysteine oxidase	Pcyox1	5.74	505	2	5	1.24517	1.48402	0.77059	0.95805	0.924846	1.04379	1.12815	0.801878	0.874563	0.461324	ns
Q6PER3	Microtubule-associated protein RP/EB family member 3	Mapre3	5.34	281	2	4	1.0825	1.12226	1.05622	0.978555	0.929938	1.02191	0.783619	0.973282	0.874801	0.0783431	ns
Q8BGK2	[Protein ADP-ribosylarginine] hydrolase-like protein 1	Adprhl1	6.52	353	2	5	1.03507	1.05576	1.28428	0.968933	0.848525	0.953325	0.991035	1.00905	0.875205	0.146674	ns
Q9CZP5	Mitochondrial chaperone BCS1	Bcs1l	5.98	418	2	5	1.13915	1.208	1.04829	0.973899	0.987379	1.01278	0.85268	0.971321	0.875227	0.0770732	ns
Q8BUK6	Protein Hook homolog 3	Hook3	5.43	718	3	9	0.925556	1.11649	1.25012	1.10028	0.974852	0.87425	0.969628	1.0258	0.87526	0.131906	ns
Q91XD6	Vacuolar protein-sorting-associated protein 36	Vps36	7.25	386	3	9	0.985598	1.01461	1.04786	1.08631	0.828679	0.819633	0.932928	1.03744	0.875266	0.080479	ns
P11152	Lipoprotein lipase	Lpl	7.38	474	3	8	1.06229	1.04853	1.05087	1.0296	0.926381	0.879208	0.891897	0.971247	0.875324	0.00513832	**
O88384	Vesicle transport through interaction with t-SNAREs homolog 1B	Vti1b	13.79	232	2	6	1.05442	1.38816	0.919473	1.01859	0.715167	1.24535	0.98175	0.89308	0.875522	0.399153	ns
Q8K2M0	39S ribosomal protein L38, mitochondrial	Mrpl38	9.47	380	3	8	0.991285	1.19051	1.08519	1.00879	0.822409	1.07329	0.898468	0.953183	0.876414	0.107587	ns
P35235	Tyrosine-protein phosphatase non-receptor type 11	Ptpn11	8.38	597	5	13	1.11178	1.22526	0.990075	1.01096	0.87314	1.00856	0.991515	0.930889	0.87691	0.0869469	ns
Q9D2R6	Cytochrome c oxidase assembly factor 3 homolog, mitochondrial	Coa3	17.59	108	2	9	1.27295	1.14868	0.93515	1.03153	0.903149	1.03606	0.940885	0.969436	0.877224	0.162968	ns
Q9D0M5	Dynein light chain 2, cytoplasmic	Dynll2	32.58	89	2	17	0.855089	1.05143	1.03357	1.11022	0.829042	1.00549	0.72436	0.994543	0.877323	0.207194	ns
Q91ZU6	Dystonin	Dst	0.68	7393	4	10	1.0504	0.96111	1.13475	1.09917	0.742528	0.998411	1.00159	0.982394	0.877398	0.137751	ns
Q3ULJ0	Glycerol-3-phosphate dehydrogenase 1-like protein	Gpd1l	30.77	351	7	48	0.985264	1.12743	1.11973	1.07255	0.961574	1.01496	0.907935	0.895417	0.878026	0.0225235	*
Q9JIK9	28S ribosomal protein S34, mitochondrial	Mrps34	13.3	218	3	6	1.03572	0.987143	1.01302	1.05783	0.813404	0.932202	0.774745	1.07431	0.878092	0.160424	ns
Q921S7	39S ribosomal protein L37, mitochondrial	Mrpl37	6.15	423	2	4	0.938164	1.20782	0.679573	1.32033	0.552092	1.0896	0.971803	1.02901	0.878586	0.529337	ns
P29758	Ornithine aminotransferase, mitochondrial	Oat	27.33	439	11	39	0.955725	1.05048	1.12332	1.04633	0.900411	1.07278	0.855811	0.844374	0.879669	0.101261	ns
Q9CQJ6	Density-regulated protein	Denr	17.17	198	3	14	0.961584	1.18402	1.20523	1.02873	0.916656	0.995264	0.94372	1.00476	0.881457	0.113097	ns
P49443	Protein phosphatase 1A	Ppm1a	23.3	382	6	25	0.952262	1.07226	1.26751	1.04658	0.884001	0.98815	0.944422	1.01199	0.882439	0.150011	ns
O89112	LanC-like protein 1	Lancl1	5.01	399	2	6	1.00212	1.24425	1.00986	0.968679	0.852085	0.997888	0.864797	1.01649	0.883158	0.164971	ns
P63321	Ras-related protein Ral-A	Rala	13.59	206	2	9	1.411	0.993682	0.960875	1.11133	0.995657	0.86266	1.00436	1.09531	0.884095	0.311915	ns
P50247	Adenosylhomocysteinase	Ahcy	26.85	432	10	48	0.981658	1.13341	1.14297	1.10206	0.926181	0.960814	0.95113	1.01869	0.88457	0.034109	*
Q8BH58	TIP41-like protein	Tiprl	8.49	271	2	9	1.05391	1.12313	1.23662	0.898215	0.948844	0.930512	1.06419	0.875616	0.885729	0.19281	ns
P26443	Glutamate dehydrogenase 1, mitochondrial	Glud1	40.14	558	20	80	1.0111	1.088	1.16272	1.07463	0.945211	0.989019	0.962264	0.944447	0.885733	0.0228363	*
Q91V76	Ester hydrolase C11orf54 homolog	Ester hydrolase C11orf54 homolog	13.65	315	4	8	0.95022	1.33633	1.3581	0.907469	0.927175	0.986448	1.01374	1.10608	0.886058	0.370728	ns
Q9CZR8	Elongation factor Ts, mitochondrial	Tsfm	15.43	324	4	9	0.993964	1.03682	1.14633	1.00607	0.78173	1.04083	0.922307	0.963647	0.886529	0.12392	ns
Q9EQ80	NIF3-like protein 1	Nif3l1	6.38	376	2	9	1.04614	1.47712	0.955981	1.01647	0.977481	0.983799	1.0664	0.959326	0.886846	0.367206	ns
A2AAJ9	Obscurin	Obscn	25.73	8891	156	635	1.05722	0.993147	1.05096	1.05453	0.925417	1.0069	0.778376	0.976447	0.887212	0.0999534	ns
Q9D1H6	NADH dehydrogenase [ubiquinone] 1 alpha subcomplex assembly factor 4	Ndufaf4	15.61	173	2	8	0.971699	1.15361	1.43777	1.00274	0.849487	0.997268	0.99647	1.20789	0.88727	0.363278	ns
Q9D880	Mitochondrial import inner membrane translocase subunit TIM50	Timm50	17	353	5	10	0.991419	1.0342	1.00866	1.02942	0.85116	0.796887	0.91242	1.04618	0.887528	0.121406	ns
Q9JKB3	Y-box-binding protein 3	Ybx3	21.33	361	3	25	1.10683	1.06945	0.992531	1.13952	1.00752	0.985147	0.859048	0.972825	0.88771	0.038599	*
Q9DCL8	Protein phosphatase inhibitor 2	Ppp1r2	5.34	206	2	4	1.07115	1.01112	0.995812	1.00421	0.890964	0.932334	0.758662	1.04341	0.888075	0.145683	ns
Q3TC33	Coiled-coil domain-containing protein 127	Ccdc127	6.54	260	2	5	1	0.942009	1.15107	1.21489	0.80856	1.12756	0.890655	1	0.888301	0.248171	ns
Q8VBT1	Beta-taxilin	Txlnb	12.99	685	7	17	0.954618	1.29025	1.04754	1.09973	0.839606	0.91779	0.936805	1.20916	0.888716	0.298573	ns
Q64433	10 kDa heat shock protein, mitochondrial	Hspe1	55.88	102	6	103	0.985587	1.06684	1.1706	1.10318	0.933217	0.973388	0.924627	1.01462	0.888966	0.0443575	*
P56812	Programmed cell death protein 5	Pdcd5	50	126	6	25	0.965222	1.03603	1.15111	1.12781	0.828724	0.948234	0.903666	1.12576	0.889304	0.17797	ns
Q922D8	C-1-tetrahydrofolate synthase, cytoplasmic	Mthfd1	29.09	935	25	69	1.03185	1.11259	1.14963	1.00271	0.926248	0.997298	0.935001	0.963137	0.889429	0.0319606	*
Q91WQ3	Tyrosine--tRNA ligase, cytoplasmic	Yars	23.48	528	11	40	0.990966	1.08443	1.07178	1.09731	1.00912	0.890894	0.924877	0.952984	0.890067	0.0151192	*
Q9CY16	28S ribosomal protein S28, mitochondrial	Mrps28	10.75	186	2	5	0.997449	1.08651	1.02605	1.06872	0.912914	1.00256	0.910686	0.895604	0.890644	0.0118909	*
Q9JLV5	Cullin-3	Cul3	5.47	768	3	7	0.770532	1.19198	1.30629	1.00021	0.999787	0.8792	0.835436	1.08972	0.891105	0.420474	ns
Q9R069	Basal cell adhesion molecule	Bcam	5.79	622	4	10	1.00544	1.03596	1.12677	0.995272	0.856918	0.884107	0.964298	1.00475	0.891108	0.0481141	*
Q8VCH8	UBX domain-containing protein 4	Ubxn4	6.92	506	2	6	1.20204	0.940795	1.02349	1.10221	0.977047	1.1066	0.851417	0.869271	0.891252	0.202181	ns
Q9QZZ6	Dermatopontin	Dpt	10.95	201	2	4	1.08573	1.05545	1.098	0.822049	0.861738	1.04443	0.756385	0.957458	0.891361	0.265731	ns
Q78ZA7	Nucleosome assembly protein 1-like 4	Nap1l4	17.87	375	5	26	1.02484	1.11739	1.13326	0.984817	1.01206	0.988087	0.877944	0.924235	0.892499	0.0520937	ns
P35385	Heat shock protein beta-7	Hspb7	55.62	169	8	72	1.16778	0.88618	1.04473	1.06228	0.908613	0.806177	0.985881	1.01432	0.892818	0.187212	ns
O08709	Peroxiredoxin-6	Prdx6	58.04	224	11	68	1.03413	1.09002	1.09854	1.05742	0.955657	0.93445	0.966993	0.965448	0.893094	0.00161347	**
Q5DTJ9	Myopalladin	Mypn	15.36	1315	20	65	0.999122	1.00088	1.03862	1.06441	0.824839	1.01622	0.83839	0.984945	0.893094	0.108853	ns
Q9D1I6	39S ribosomal protein L14, mitochondrial	Mrpl14	11.03	145	2	6	0.846432	0.970934	1.68852	1.02994	0.753604	1.17535	0.954589	1.16895	0.893442	0.598685	ns
Q76MZ3	Serine/threonine-protein phosphatase 2A 65 kDa regulatory subunit A alpha isoform	Ppp2r1a	34.3	589	13	101	0.996776	1.09576	1.03017	1.04758	0.886031	0.931847	0.905452	1.00323	0.893598	0.0160958	*
Q5NBX1	Protein cordon-bleu	Cobl	6.13	1337	6	23	0.941153	1.10833	1.13798	1.02169	0.887772	0.978775	0.826023	1.07071	0.894073	0.16184	ns
Q6P1F6	Serine/threonine-protein phosphatase 2A 55 kDa regulatory subunit B alpha isoform	Ppp2r2a	25.06	447	7	29	0.978556	1.14455	1.18668	1.02089	0.966474	0.97954	0.892402	1.03668	0.894802	0.106121	ns
Q8C7X2	ER membrane protein complex subunit 1	Emc1	3.91	997	4	8	1.20441	1.18098	0.982198	1.03098	0.973417	0.966947	0.989427	1.01069	0.895854	0.126599	ns
Q9JLV1	BAG family molecular chaperone regulator 3	Bag3	32.24	577	18	86	1.02194	1.02131	1.07239	1.00539	0.889532	0.994642	0.84119	0.966936	0.895964	0.0482045	*
Q8K009	Mitochondrial 10-formyltetrahydrofolate dehydrogenase	Aldh1l2	3.14	923	2	6	1.51997	0.826719	0.761748	1.07186	0.665763	0.968512	1.07939	1.03251	0.896149	0.604396	ns
Q8CEE7	Retinol dehydrogenase 13	Rdh13	6.29	334	2	5	1.08452	1.03705	1.15003	0.935364	0.864751	1.06227	0.879435	0.964275	0.896306	0.139877	ns
P02468	Laminin subunit gamma-1	Lamc1	25.39	1607	40	141	1.06299	0.894325	1.12947	1.12481	0.889056	1.00999	0.891192	0.990111	0.897602	0.153052	ns
P21956	Lactadherin	Mfge8	3.24	463	2	4	1.44757	0.763869	0.935821	1.10022	0.706535	1.06858	1.20959	0.830056	0.898124	0.580919	ns
Q9CQ45	Neudesin	Nenf	18.13	171	3	9	0.933111	1.13257	1.08908	1.10172	0.951701	1.05075	0.906463	0.921819	0.899978	0.106446	ns
O35206	Collagen alpha-1(XV) chain	Col15a1	6.07	1367	7	20	0.99533	1.00469	1.28422	0.957737	0.837643	1.01944	0.866915	1.09824	0.901049	0.324783	ns
P68368	Tubulin alpha-4A chain	Tuba4a	57.37	448	4	325	1.09349	1.12341	0.985492	1.02345	1.00434	0.914653	0.893956	0.995676	0.901272	0.0490039	*
Q9DC61	Mitochondrial-processing peptidase subunit alpha	Pmpca	12.21	524	7	23	0.970091	1.01953	1.10916	1.13843	0.869513	0.980842	0.931559	1.04102	0.902228	0.100707	ns
Q921H9	Cytochrome c oxidase assembly factor 7	Coa7	9.09	231	2	6	1.01716	1.21064	1.08564	0.948832	0.986629	0.994769	0.864124	1.00526	0.903459	0.175311	ns
Q61187	Tumor susceptibility gene 101 protein	Tsg101	11.76	391	4	10	1.05633	1.04381	1.15493	0.972169	0.971291	0.900278	0.92007	1.02863	0.903726	0.0782088	ns
Q8VBW6	NEDD8-activating enzyme E1 regulatory subunit	Nae1	11.99	534	5	13	1.03462	1.08771	0.999776	1.00022	0.910151	0.903049	0.878584	1.03418	0.90385	0.0597232	ns
P50608	Fibromodulin	Fmod	29.52	376	10	69	1.19498	0.907332	0.837603	1.65469	0.478437	1.66787	1.09631	0.912151	0.904274	0.73465	ns
P53996	Cellular nucleic acid-binding protein	Cnbp	21.91	178	4	10	1.0281	1.18953	1.13051	0.97267	0.911248	0.938977	0.965276	1.09448	0.90492	0.158933	ns
Q9DBG7	Signal recognition particle receptor subunit alpha	Srpra	20.28	636	11	38	1.02335	1.16142	0.961658	1.14524	0.977185	1.03053	0.91335	0.964394	0.905349	0.125971	ns
P10493	Nidogen-1	Nid1	21.29	1245	23	108	1.04643	0.919794	1.09454	1.06313	0.840705	0.975002	0.892534	1.02564	0.905426	0.134869	ns
Q9ER72	Cysteine--tRNA ligase, cytoplasmic	Cars	14.8	831	11	31	1.01144	0.99758	1.04098	1.04445	0.880953	0.873563	0.957559	1.00243	0.907202	0.0484377	*
Q9CQN1	Heat shock protein 75 kDa, mitochondrial	Trap1	18.98	706	13	101	1.00172	1.04607	1.13502	0.953176	0.832564	0.998278	0.891143	1.03249	0.907756	0.16708	ns
Q99LE6	ATP-binding cassette sub-family F member 2	Abcf2	6.69	628	4	12	1.05034	0.992272	1.00779	1.08835	1.02142	0.94043	0.841985	0.955567	0.908344	0.0800293	ns
P49442	Inositol polyphosphate 1-phosphatase	Inpp1	10.86	396	3	10	0.998172	1.07114	0.860501	1.03063	0.69305	0.818337	1.08426	1.00183	0.908352	0.408169	ns
Q8VDQ1	Prostaglandin reductase 2	Ptgr2	15.95	351	5	21	1.01528	1.10577	1.14982	0.98495	0.897793	0.964092	0.873918	1.13147	0.908701	0.219839	ns
Q9CWZ7	Gamma-soluble NSF attachment protein	Napg	20.51	312	5	20	0.990039	1.03742	1.19168	1.01274	1.01006	0.936286	0.923674	0.975553	0.908714	0.122354	ns
Q8BWA5	Kelch-like protein 31	Klhl31	14.51	634	7	24	0.935934	1.0725	1.09135	1.06845	0.814538	0.925968	0.932528	1.11565	0.908943	0.246363	ns
O88544	COP9 signalosome complex subunit 4	Cops4	36.45	406	11	36	1.01751	1.09545	1.11844	0.970282	0.924522	0.990875	0.897711	1.00921	0.90971	0.0743923	ns
Q9CXT8	Mitochondrial-processing peptidase subunit beta	Pmpcb	14.52	489	6	26	0.993003	0.964841	1.04689	1.12373	0.828255	1.0426	0.882332	1.00705	0.910809	0.191646	ns
D3Z7P3	Glutaminase kidney isoform, mitochondrial	Gls	6.53	674	3	7	1.22884	1.10849	0.984144	0.847037	1.03669	0.918653	0.827443	1.01611	0.911331	0.377228	ns
P54923	[Protein ADP-ribosylarginine] hydrolase	Adprh	23.76	362	7	20	1.28716	1.23579	0.955175	0.968413	0.923918	0.983655	1.12898	1.01662	0.911535	0.364421	ns
Q8BYA0	Tubulin-specific chaperone D	Tbcd	2.93	1196	3	8	0.933538	1.24732	0.990751	1.24877	1.00934	0.941368	1.11931	0.959998	0.911686	0.346588	ns
Q9D1F4	Proline-rich AKT1 substrate 1	Akt1s1	7.78	257	2	4	1.4206	0.895216	0.70117	1.31215	0.871957	1.03069	0.970224	1.0771	0.912415	0.623138	ns
Q9JMA1	Ubiquitin carboxyl-terminal hydrolase 14	Usp14	15.82	493	7	28	0.97089	1.16573	1.02998	1.08803	1.06744	0.887589	0.963174	0.964183	0.912507	0.145991	ns
Q7TSV4	Phosphoglucomutase-2	Pgm2	3.06	620	2	5	1.69001	1.17904	0.914517	0.711204	0.953706	0.913251	1.04854	1.18852	0.913065	0.683518	ns
P22907	Porphobilinogen deaminase	Hmbs	9.7	361	3	9	1.11998	0.95635	1.24632	1.04037	0.961196	0.918526	1.17312	0.931228	0.913145	0.31211	ns
Q61035	Histidine--tRNA ligase, cytoplasmic	Hars	23.77	509	11	38	1.10846	1.1124	1.11718	0.93591	1.0033	0.969502	0.933724	0.996713	0.91326	0.124352	ns
Q9D892	Inosine triphosphate pyrophosphatase	Itpa	12.12	198	3	7	1.01664	1.29993	0.891742	1.06439	1.05234	0.972695	0.893662	0.983633	0.913317	0.370251	ns
Q8VE22	28S ribosomal protein S23, mitochondrial	Mrps23	30.51	177	5	9	1.09201	1.08724	1.15101	0.855918	0.889491	0.959751	0.934419	1.04194	0.913864	0.276925	ns
Q01730	Ras suppressor protein 1	Rsu1	19.49	277	4	25	1.0683	1.00204	1.01045	1.09769	0.892715	0.997961	0.956841	0.971218	0.913904	0.0310447	*
Q921T2	Torsin-1A-interacting protein 1	Tor1aip1	15.97	595	9	27	0.994393	1.00337	1.23303	1.06035	1.1044	0.881062	0.996637	0.945457	0.915269	0.259164	ns
Q8JZL3	Thiamine-triphosphatase	Thtpa	12.5	224	2	9	1.07466	1.19669	1.21259	0.693507	0.744689	0.883566	1.26537	0.930529	0.91543	0.609211	ns
Q9R1P1	Proteasome subunit beta type-3	Psmb3	26.34	205	4	18	1.05082	1.17733	0.893965	1.06674	0.951634	0.890415	1.05932	0.93353	0.915499	0.252923	ns
Q8K3C3	Protein LZIC	Lzic	15.79	190	3	9	0.893762	1.0153	1.02799	1.1471	0.984933	0.913126	0.763978	1.07732	0.915578	0.346496	ns
Q9D8X2	Coiled-coil domain-containing protein 124	Ccdc124	22.12	217	5	9	1.13501	1.08648	0.906211	0.99975	0.811368	1.06865	0.899089	1.00025	0.915664	0.294558	ns
Q9CWX2	Complex I intermediate-associated protein 30, mitochondrial	Ndufaf1	8.84	328	3	7	1.13314	1.21219	1.07989	0.804655	0.933913	0.937017	1.06666	0.937507	0.916125	0.403087	ns
Q9WTP7	GTP:AMP phosphotransferase AK3, mitochondrial	Ak3	21.59	227	5	23	0.958219	1.14809	1.12441	1.01314	0.898385	1.05913	0.943682	0.987027	0.916199	0.171126	ns
Q8BK84	Dual specificity phosphatase DUPD1	Dupd1	17.21	215	4	13	1.18039	1.23362	0.799651	0.996169	0.945929	1.00385	0.889125	1.01941	0.916501	0.446648	ns
Q9WV55	Vesicle-associated membrane protein-associated protein A	Vapa	49	249	11	57	0.901	1.05553	1.10501	1.05261	0.88134	0.973709	0.889055	1.027	0.916619	0.181531	ns
Q922Q1	Mitochondrial amidoxime reducing component 2	Marc2	11.83	338	5	11	0.920569	0.98923	1.13588	1.26883	0.995256	1.00477	0.937035	1.02002	0.917155	0.336987	ns
Q9WTR5	Cadherin-13	Cdh13	23.53	714	13	57	0.992008	1.00806	1.0959	1.08058	0.9784	1.01336	0.851934	0.987821	0.917387	0.104972	ns
O08539	Myc box-dependent-interacting protein 1	Bin1	41.33	588	18	185	0.929224	1.0445	1.0031	1.03791	0.841053	0.996908	0.841044	1.00592	0.91785	0.185643	ns
P62869	Transcription elongation factor B polypeptide 2	Tceb2	81.36	118	7	26	0.996212	1.07628	1.15586	1.01922	0.998848	0.950519	0.948799	1.00115	0.918011	0.08648	ns
Q71LX4	Talin-2	Tln2	19.16	2375	26	121	0.998074	0.999544	1.01953	1.07475	0.877462	1.01201	0.866533	1.00046	0.918025	0.118082	ns
Q91VH6	Protein MEMO1	Memo1	5.39	297	2	4	0.991437	1.14598	1.00864	1.04543	0.877868	0.990221	0.862763	1.11865	0.918409	0.270252	ns
Q99LD4	COP9 signalosome complex subunit 1	Gps1	15.29	471	7	30	0.996867	1.11474	1.00314	1.04086	0.940986	0.95457	0.884917	1.0368	0.918583	0.0882495	ns
Q9DCL9	Multifunctional protein ADE2	Paics	17.88	425	6	23	1.06008	1.04267	0.85137	1.19013	0.834699	1.00195	0.972587	0.998056	0.918692	0.344276	ns
Q9D379	Epoxide hydrolase 1	Ephx1	9.45	455	5	18	1.07314	0.865838	1.06316	1.047	1.05512	0.955113	0.807939	0.90302	0.91901	0.293524	ns
Q6PDI5	Proteasome-associated protein ECM29 homolog	Ecm29	13.1	1840	17	47	1.02145	1.10682	0.946843	1.18353	0.96194	1.05756	0.978999	0.92144	0.920467	0.212802	ns
P35700	Peroxiredoxin-1	Prdx1	50.25	199	10	134	0.982276	1.118	1.08197	1.06957	1.01058	0.931098	0.98727	0.989535	0.921601	0.0563294	ns
Q9D4H8	Cullin-2	Cul2	3.76	745	3	7	0.991826	1.17876	1.13878	0.992473	0.928683	1.00758	0.900638	1.12788	0.92165	0.2771	ns
Q9WTL7	Acyl-protein thioesterase 2	Lypla2	17.75	231	4	14	0.997259	1.01793	1.00275	1.09728	0.902704	0.920019	0.876506	1.0943	0.921831	0.210782	ns
Q5SW19	Clustered mitochondria protein homolog	Cluh	11.48	1315	11	32	0.976658	1.15211	1.04945	0.977792	0.873282	1.02271	0.876009	1.05975	0.921978	0.252636	ns
P51163	Uroporphyrinogen-III synthase	Uros	13.58	265	2	4	1.38296	1.24009	0.84641	0.735172	0.796799	1.05746	0.945663	1.07725	0.922119	0.650852	ns
Q921U8	Smoothelin	Smtn	6.72	923	5	17	0.990286	1.00299	1.08312	1.2064	0.97477	0.997023	0.950814	1.02715	0.922239	0.193492	ns
Q8CI32	BAG family molecular chaperone regulator 5	Bag5	5.15	447	2	5	1.10404	1.01402	0.986174	1.01434	0.900555	1.09755	0.885128	0.915576	0.92236	0.218438	ns
Q8K4G5	Actin-binding LIM protein 1	Ablim1	2.56	861	2	6	1.23689	1.20348	0.753615	1.0054	0.815947	0.99463	0.763913	1.29966	0.922554	0.638342	ns
Q61171	Peroxiredoxin-2	Prdx2	36.87	198	8	70	0.993406	1.00664	1.18412	1.04839	0.884019	0.93057	1.12613	0.965369	0.922869	0.278681	ns
P10630	Eukaryotic initiation factor 4A-II	Eif4a2	33.17	407	2	56	0.991111	1.21886	1.08706	0.954002	0.968737	1.00897	0.900312	1.04548	0.922951	0.279888	ns
Q9ERK4	Exportin-2	Cse1l	10.92	971	11	38	0.984844	1.04563	1.17176	1.01397	1.0362	0.986227	0.926065	0.944768	0.923406	0.153874	ns
O70423	Membrane primary amine oxidase	Aoc3	5.75	765	2	7	1.08923	0.898385	1.02845	1.00505	0.749472	0.994976	0.913272	1.05595	0.923543	0.367299	ns
P63001	Ras-related C3 botulinum toxin substrate 1	Rac1	41.15	192	3	49	1.03373	1.15419	1.18976	0.877178	0.960379	0.899335	1.1028	0.967371	0.923626	0.370924	ns
P13597	Intercellular adhesion molecule 1	Icam1	8.38	537	4	10	1.18015	0.974613	1.02605	0.962453	1.0594	0.715045	1.12318	0.932375	0.924393	0.483474	ns
P53810	Phosphatidylinositol transfer protein alpha isoform	Pitpna	38.01	271	8	25	0.945226	1.09782	1.13992	0.999821	1.03489	1.00018	0.892421	0.942103	0.925123	0.206358	ns
Q6GQT9	Nodal modulator 1	Nomo1	4.86	1214	4	11	0.998519	1.13279	0.966226	1.13617	1.00148	1.06817	0.873883	0.973883	0.925293	0.236028	ns
B1AY13	Ubiquitin carboxyl-terminal hydrolase 24	Usp24	0.88	2617	2	5	1.013	1.12004	1.03879	0.957919	0.900249	0.987168	0.894749	1.04173	0.925939	0.169897	ns
Q9D1G5	Leucine-rich repeat-containing protein 57	Lrrc57	9.62	239	2	4	0.865495	1.1743	0.93063	1.29882	1.11863	0.997726	1.00228	0.835537	0.926199	0.532977	ns
Q8K1R3	Polyribonucleotide nucleotidyltransferase 1, mitochondrial	Pnpt1	4.85	783	3	7	1.16401	1.00025	0.918829	1.01247	0.795611	0.999749	1.03182	0.968162	0.926698	0.346145	ns
P61087	Ubiquitin-conjugating enzyme E2 K	Ube2k	27	200	4	13	0.975632	1.10436	1.01343	1.09019	0.873048	0.986745	0.938391	1.08211	0.927496	0.213245	ns
Q7TQI3	Ubiquitin thioesterase OTUB1	Otub1	19.93	271	5	18	0.985492	1.19115	1.20523	0.952677	0.952371	0.93696	1.01472	1.11695	0.927664	0.361654	ns
Q9ERI6	Retinol dehydrogenase 14	Rdh14	15.27	334	4	11	1.01084	1.02622	1.07807	0.971047	0.865216	0.989278	0.854511	1.08612	0.92877	0.288222	ns
Q9Z1K5	E3 ubiquitin-protein ligase ARIH1	Arih1	8.29	555	4	18	0.97702	1.02762	1.04683	1.02352	0.902843	0.945528	0.903232	1.03439	0.929078	0.0981415	ns
Q8R2Y8	Peptidyl-tRNA hydrolase 2, mitochondrial	Ptrh2	23.2	181	3	8	1.01523	1.04986	0.980106	1.03821	1.02324	0.985001	0.83955	0.946124	0.929107	0.165579	ns
P47758	Signal recognition particle receptor subunit beta	Srprb	14.87	269	3	11	0.961917	0.992324	1.0369	1.18091	0.893705	0.965861	1.00774	1.00963	0.929263	0.244825	ns
P61222	ATP-binding cassette sub-family E member 1	Abce1	23.54	599	13	35	0.939387	1.09124	1.05165	1.0719	0.944827	0.994023	1.00601	0.916564	0.929529	0.126688	ns
O54962	Barrier-to-autointegration factor	Banf1	57.3	89	4	15	1.02063	0.899397	1.12861	1.07249	0.979783	0.930984	0.89909	1.02418	0.930335	0.259786	ns
O09131	Glutathione S-transferase omega-1	Gsto1	35.83	240	9	45	1.03673	0.948815	1.18189	1.02822	0.940407	0.947865	0.972555	1.04803	0.931643	0.251446	ns
O70378	ER membrane protein complex subunit 8	Emc8	25.12	207	4	10	1.11019	0.937988	1.05733	1.10202	0.916681	0.945776	1.18862	0.878771	0.934003	0.430105	ns
Q9CQB5	CDGSH iron-sulfur domain-containing protein 2	Cisd2	36.3	135	4	16	1.05562	1.00214	1.07584	0.997377	0.997862	0.861841	1.11612	0.882954	0.934106	0.338124	ns
Q9D7X3	Dual specificity protein phosphatase 3	Dusp3	36.22	185	5	31	1.00021	1.08831	1.04301	0.912266	0.841327	0.999788	0.907317	1.02949	0.934251	0.289664	ns
O88545	COP9 signalosome complex subunit 6	Cops6	8.64	324	3	11	0.979991	1.02619	1.13373	0.949588	0.807148	1.05289	0.941849	1.02042	0.934663	0.366681	ns
P70670	Nascent polypeptide-associated complex subunit alpha, muscle-specific form	Naca	52.17	2187	85	432	0.920802	1.00967	1.06519	1.02009	0.907788	1.05695	0.798495	0.990421	0.934731	0.352318	ns
O70624	Myocilin	Myoc	8.37	490	4	12	1.55503	0.917313	0.73098	1.42626	0.421876	1.9656	1.09014	0.850944	0.934977	0.851178	ns
Q9CR98	Protein FAM136A	Fam136a	13.04	138	2	5	0.9608	1.13368	1.15796	0.971158	0.939425	1.0297	0.930549	1.05007	0.935158	0.310735	ns
Q9Z1Q2	Protein ABHD16A	Abhd16a	5.02	558	3	9	1.01288	1.09496	0.830234	0.989551	1.04704	1.01056	0.844973	0.773452	0.935939	0.491634	ns
Q9JI46	Diphosphoinositol polyphosphate phosphohydrolase 1	Nudt3	19.64	168	3	15	0.975387	1.10146	1.02523	1.10946	0.950977	0.969925	0.953856	1.06706	0.935957	0.162707	ns
Q3KNY0	Immunoglobulin-like and fibronectin type III domain-containing protein 1	Igfn1	2.18	2849	5	10	1.01182	1.00824	1.2732	0.888116	1.11226	0.967868	0.842051	0.99183	0.936058	0.525098	ns
A2AJI0	MAP7 domain-containing protein 1	Map7d1	3.9	846	3	8	1.18742	1.03231	0.949425	1.09888	0.9687	1.34758	0.730888	0.948322	0.936143	0.647168	ns
P27601	Guanine nucleotide-binding protein subunit alpha-13	Gna13	10.08	377	2	20	1.28344	0.94149	0.873087	1.1654	1.02238	0.887868	1.10422	0.978111	0.936475	0.554869	ns
O70591	Prefoldin subunit 2	Pfdn2	40.91	154	6	21	0.999688	1.10963	1.08243	0.976183	0.865769	0.979918	1.00031	1.05968	0.93708	0.25423	ns
Q8BVG4	Dipeptidyl peptidase 9	Dpp9	4.41	862	3	9	0.998909	1.00109	1.11894	1.01179	0.995542	0.873904	0.971482	1.03003	0.93711	0.193528	ns
Q8BY89	Choline transporter-like protein 2	Slc44a2	6.09	706	4	11	0.990601	1.08764	1.07196	1.03385	1.0067	0.948588	0.993345	0.974859	0.937724	0.0499133	*
P16460	Argininosuccinate synthase	Ass1	4.85	412	2	6	1.48966	1.07939	0.743489	0.944606	1.05864	0.934888	1.10078	0.898498	0.937908	0.711561	ns
Q3TCH7	Cullin-4A	Cul4a	9.09	759	2	18	1.40772	0.863852	0.914451	1.09355	1.10076	0.745474	0.84496	1.32843	0.939258	0.730246	ns
P46935	E3 ubiquitin-protein ligase NEDD4	Nedd4	10.15	887	7	27	0.929115	1.00781	1.04973	1.05197	0.99225	0.883103	0.874828	1.04493	0.939701	0.280266	ns
Q9CRD0	OCIA domain-containing protein 1	Ociad1	12.15	247	3	8	0.819172	0.974326	1.28064	1.02635	1.03546	0.883849	0.881163	1.05363	0.939914	0.592384	ns
Q9QXB9	Developmentally-regulated GTP-binding protein 2	Drg2	17.58	364	5	18	1.06198	0.897468	1.06208	1.05095	1.05221	0.876065	0.95152	0.948326	0.939997	0.302955	ns
Q9EP69	Phosphatidylinositide phosphatase SAC1	Sacm1l	10.9	587	7	23	1.02465	0.978344	1.09185	1.06063	0.964461	0.951285	1.02214	0.968292	0.940008	0.0830253	ns
P57784	U2 small nuclear ribonucleoprotein A'	Snrpa1	10.98	255	2	9	1.24816	0.949238	0.980714	1.10067	1.09638	0.992693	1.00736	0.928242	0.940612	0.446613	ns
P14824	Annexin A6	Anxa6	60.48	673	37	250	0.978188	1.03923	1.08042	1.01992	1.00572	0.959752	0.916831	0.994316	0.941439	0.0844174	ns
P63005	Platelet-activating factor acetylhydrolase IB subunit alpha	Pafah1b1	17.56	410	6	20	0.952381	1.00556	1.09184	1.01442	1.1088	0.84626	0.880162	0.994476	0.942301	0.422098	ns
P61089	Ubiquitin-conjugating enzyme E2 N	Ube2n	44.74	152	7	39	1.01545	1.06386	1.11088	0.98017	0.957648	0.984785	0.945192	1.04341	0.942612	0.150056	ns
Q923B6	Metalloreductase STEAP4	Steap4	8.09	470	3	12	1.03374	1.14379	0.958328	1.01697	0.970238	0.983316	0.938146	1.02379	0.942851	0.232756	ns
Q7TNG5	Echinoderm microtubule-associated protein-like 2	Eml2	12.48	649	6	17	0.997739	1.3025	0.885786	1.00227	1.0151	0.935155	1.03881	0.960209	0.942932	0.558762	ns
Q8BK72	28S ribosomal protein S27, mitochondrial	Mrps27	13.01	415	5	19	1.06277	0.943744	1.01002	1.06115	0.866366	1.03084	0.957868	0.990079	0.942974	0.244564	ns
P67871	Casein kinase II subunit beta	Csnk2b	13.95	215	2	6	1.40546	0.884832	0.663477	1.3566	0.8366	1.02748	1.23148	0.973252	0.94396	0.775909	ns
Q9QYI3	DnaJ homolog subfamily C member 7	Dnajc7	4.25	494	2	6	1.07765	1.00963	1.17419	0.96258	1.03695	0.990466	0.980782	0.983767	0.945059	0.300339	ns
O08808	Protein diaphanous homolog 1	Diaph1	9.56	1255	12	37	1.1769	0.929832	1.02322	0.977306	1.06751	0.881215	1.02411	0.909546	0.945249	0.45188	ns
Q9CRB2	H/ACA ribonucleoprotein complex subunit 2	Nhp2	18.95	153	2	6	0.952592	1.04761	0.960985	1.16866	1.0406	0.852937	1.13445	0.883186	0.94705	0.537785	ns
Q9QYJ0	DnaJ homolog subfamily A member 2	Dnaja2	34.22	412	11	40	0.992808	1.25418	1.02905	0.946223	0.968082	0.998731	1.03076	1.00127	0.947085	0.477012	ns
P27546	Microtubule-associated protein 4	Map4	25.96	1125	22	78	1.01961	1.06991	0.974947	1.02991	0.979435	0.999711	0.898345	1.00029	0.9471	0.134296	ns
Q8R1V4	Transmembrane emp24 domain-containing protein 4	Tmed4	15.42	227	3	8	0.907147	1.02729	1.20043	1.01696	1.06093	0.941215	0.948795	0.983324	0.947596	0.45745	ns
Q60739	BAG family molecular chaperone regulator 1	Bag1	9.58	355	3	9	0.995786	1.03583	1.15677	1.00423	0.987776	0.990774	0.771637	1.22284	0.947624	0.610355	ns
O88448	Kinesin light chain 2	Klc2	12.35	599	4	18	0.914041	1.03043	1.06577	1.1188	0.887137	0.970471	0.938799	1.11882	0.948218	0.44945	ns
Q9ESE1	Lipopolysaccharide-responsive and beige-like anchor protein	Lrba	0.63	2856	2	3	0.935278	0.978729	1.09442	1.13852	1.02173	0.759796	0.84222	1.30942	0.94845	0.704084	ns
Q6P1B1	Xaa-Pro aminopeptidase 1	Xpnpep1	7.22	623	4	17	1.05564	0.890999	1.11484	1.049	0.95329	1.06123	0.945322	0.940388	0.948851	0.390889	ns
Q9WVG6	Histone-arginine methyltransferase CARM1	Carm1	3.13	608	2	5	1.46677	0.899611	1.0587	0.944553	1.27174	0.836787	1.1518	0.886422	0.948993	0.749281	ns
Q8BG51	Mitochondrial Rho GTPase 1	Rhot1	5.23	631	3	8	1.03709	0.926621	1.03304	1.06706	0.968015	0.947352	0.904474	1.04335	0.950632	0.280486	ns
Q62446	Peptidyl-prolyl cis-trans isomerase FKBP3	Fkbp3	25	224	6	31	0.89925	1.03284	1.10853	0.989612	0.933821	1.0535	0.834677	1.0105	0.950938	0.475412	ns
Q9JIY5	Serine protease HTRA2, mitochondrial	Htra2	6.11	458	2	6	1.19906	1.05245	0.964709	0.879379	1.04657	1.0328	0.848038	0.96824	0.951179	0.567293	ns
P97371	Proteasome activator complex subunit 1	Psme1	25.3	249	6	18	1.02822	1.01191	0.746912	1.15858	0.887175	0.988231	1.03745	0.842318	0.951733	0.647389	ns
P62071	Ras-related protein R-Ras2	Rras2	14.71	204	2	12	1.00554	0.962358	1.06492	1.00278	1.00904	0.967139	0.86942	0.997232	0.952233	0.259125	ns
O08784	Treacle protein	Tcof1	1.74	1320	2	5	1.03652	1.05923	0.901372	0.998919	1.00108	1.00496	0.837578	0.961621	0.952253	0.3983	ns
Q9CR09	Ubiquitin-fold modifier-conjugating enzyme 1	Ufc1	8.98	167	2	8	0.879645	0.994221	1.20197	1.01535	1.03947	1.00581	0.904143	0.946597	0.952296	0.540364	ns
Q9WTQ5	A-kinase anchor protein 12	Akap12	3.09	1684	4	12	0.960087	1.16572	1.04157	0.913778	1.06325	0.945929	0.755253	1.12653	0.953397	0.648686	ns
Q9Z2W0	Aspartyl aminopeptidase	Dnpep	24.1	473	9	32	1.06951	0.997653	1.00235	1.05282	0.930708	0.870187	1.14074	0.991476	0.9541	0.484596	ns
Q8R2U6	Diphosphoinositol polyphosphate phosphohydrolase 2	Nudt4	11.17	179	2	5	0.914992	1.13137	0.993426	1.20233	0.934896	0.935685	1.17057	1.00662	0.954186	0.591018	ns
Q9CQN7	39S ribosomal protein L41, mitochondrial	Mrpl41	20.74	135	2	9	1.35058	1.57851	0.672705	0.552914	0.670978	0.943723	1.29069	1.05963	0.954344	0.874017	ns
Q80X82	Symplekin	Sympk	2.1	1284	2	6	1.10797	1.15745	0.369874	1.117	0.89709	0.684513	1.02931	0.971521	0.954731	0.845558	ns
O70435	Proteasome subunit alpha type-3	Psma3	21.96	255	7	20	1.01513	0.9772	1.06061	0.985096	1.07335	0.938065	1.02561	0.818759	0.954867	0.486755	ns
O09164	Extracellular superoxide dismutase [Cu-Zn]	Sod3	11.16	251	2	6	1.02377	0.938267	0.976777	1.14967	0.81001	1.09743	1.04914	0.953699	0.956412	0.591721	ns
Q9D832	DnaJ homolog subfamily B member 4	Dnajb4	26.71	337	8	25	1.05206	0.985485	1.08872	0.932977	1.01473	0.896485	0.952302	1.0191	0.956488	0.367591	ns
Q505F5	Leucine-rich repeat-containing protein 47	Lrrc47	13.25	581	6	17	0.961549	0.976797	1.03661	1.2207	0.953779	1.02375	0.954937	1.08081	0.956533	0.52917	ns
Q8K268	ATP-binding cassette sub-family F member 3	Abcf3	5.08	709	3	7	0.988633	0.980832	1.09148	1.15551	0.922873	0.897868	1.20108	1.0115	0.956568	0.594783	ns
Q9D1P0	39S ribosomal protein L13, mitochondrial	Mrpl13	14.04	178	2	6	0.814634	1.08246	0.878773	1.28473	0.847509	0.968063	1.03698	1.03299	0.95689	0.72349	ns
D3YZP9	Coiled-coil domain-containing protein 6	Ccdc6	12.15	469	5	11	0.982206	1.09292	1.04139	0.999281	0.982431	1.00072	1.00482	0.954659	0.957926	0.182855	ns
P47738	Aldehyde dehydrogenase, mitochondrial	Aldh2	46.05	519	18	121	1.00688	0.96897	1.12725	1.03372	0.898287	1.08361	0.988096	0.993168	0.958022	0.425121	ns
Q921M4	Golgin subfamily A member 2	Golga2	1.6	999	2	4	1.06982	0.963704	1.12503	0.966667	0.858476	0.969131	1.09489	1.03185	0.95858	0.531968	ns
Q9Z1R2	Large proline-rich protein BAG6	Bag6	5.46	1154	5	13	0.99991	1.07763	0.979595	1.0836	1.02937	1.00009	0.957213	0.985523	0.959295	0.229168	ns
Q9D898	Actin-related protein 2/3 complex subunit 5-like protein	Arpc5l	25.49	153	4	10	1.00657	0.993472	1.02305	1.00902	1.03546	0.978037	0.871749	0.987973	0.960592	0.335295	ns
Q80XB4	Nebulin-related-anchoring protein	Nrap	20.2	1728	33	102	1.14738	0.904278	1.01257	0.989625	0.919734	0.946396	1.01048	1.019	0.960963	0.515365	ns
Q61235	Beta-2-syntrophin	Sntb2	9.42	520	3	15	1.1726	1.00852	1.09784	0.772084	1.02597	0.924944	0.954746	0.99155	0.962026	0.693924	ns
O70209	PDZ and LIM domain protein 3	Pdlim3	55.38	316	11	75	0.988952	0.967428	1.09813	1.05256	1.02863	0.968199	0.944177	1.01117	0.962287	0.325058	ns
Q9D024	Coiled-coil domain-containing protein 47	Ccdc47	17.81	483	8	21	0.985217	1.11312	0.993902	1.00009	0.999909	1.01848	0.911114	1.0089	0.962387	0.36375	ns
Q8CIB5	Fermitin family homolog 2	Fermt2	12.35	680	7	22	0.969872	0.971179	1.08515	1.08808	0.937274	1.02968	0.96033	1.03358	0.962709	0.393681	ns
P62204	Calmodulin	Calm1	29.53	149	3	43	0.945726	1.06469	1.18863	1.00038	1.17957	0.928567	0.999617	0.935344	0.962774	0.63626	ns
Q9CXW2	28S ribosomal protein S22, mitochondrial	Mrps22	4.74	359	2	4	1.16792	1.59587	0.928549	0.786377	0.918046	1.49423	0.829084	1.07695	0.964185	0.867781	ns
P28271	Cytoplasmic aconitate hydratase	Aco1	18.22	889	13	41	0.989472	1.14747	0.985969	1.02792	1.0161	0.987297	0.995744	1.00427	0.964484	0.403626	ns
Q921W0	Charged multivesicular body protein 1a	Chmp1a	8.67	196	2	5	0.893432	1.17632	1.10032	0.953788	0.951598	1.0513	0.926464	1.04845	0.964586	0.639597	ns
Q8BVQ5	Protein phosphatase methylesterase 1	Ppme1	5.18	386	2	3	0.939554	0.989607	1.14817	1.0105	1.06834	0.858657	0.892906	1.12398	0.964783	0.666106	ns
Q61655	ATP-dependent RNA helicase DDX19A	Ddx19a	16.11	478	7	24	0.970843	1.01065	1.10693	1.06454	1.07852	0.957613	0.989458	0.982062	0.965011	0.398072	ns
Q9CPY7	Cytosol aminopeptidase	Lap3	30.83	519	13	35	0.999648	0.979541	1.05099	1.03156	0.958866	1.03471	0.926592	1.00035	0.965234	0.268282	ns
Q6ZQI3	Malectin	Mlec	11.34	291	3	12	0.85788	1.10944	1.00931	1.05822	1.01492	0.99078	0.915204	0.974073	0.965336	0.581667	ns
Q8VDC1	FYVE and coiled-coil domain-containing protein 1	Fyco1	4.73	1437	7	19	1.08476	0.99373	1.0614	0.870941	0.868416	1.0453	0.955889	1.00631	0.966362	0.603112	ns
Q7TMY8	E3 ubiquitin-protein ligase HUWE1	Huwe1	1.83	4377	7	17	1.02426	1.01597	0.940536	1.02987	0.921287	0.906892	1.06487	0.98428	0.966762	0.461097	ns
Q03958	Prefoldin subunit 6	Pfdn6	21.26	127	3	11	0.961937	0.970985	1.16192	1.05332	0.883859	1.139	0.961937	1.02988	0.967821	0.65653	ns
P17182	Alpha-enolase	Eno1	74.65	434	19	705	0.916777	1.02405	1.08612	1.00047	1.00456	0.960299	0.933919	0.999529	0.96794	0.449628	ns
Q9CZ30	Obg-like ATPase 1	Ola1	34.6	396	12	54	0.937908	1.08958	1.1023	0.982503	0.951768	1.01781	0.920215	1.09157	0.968162	0.576163	ns
Q1XH17	Tripartite motif-containing protein 72	Trim72	59.96	477	25	158	0.924269	1.03707	1.13568	1.0138	1.04287	0.986388	0.971212	0.982178	0.968821	0.528868	ns
Q9D7H3	RNA 3'-terminal phosphate cyclase	RtcA	13.66	366	5	17	0.987453	1.08407	0.91991	1.01271	1.07375	1.07934	0.829136	0.898788	0.96925	0.686419	ns
P97384	Annexin A11	Anxa11	37.57	503	17	84	0.995502	0.971107	1.04759	1.07316	0.965151	1.02209	0.97067	1.00452	0.969437	0.302537	ns
Q61704	Inter-alpha-trypsin inhibitor heavy chain H3	Itih3	4.39	889	4	12	1.09981	0.759381	1.00139	1.11832	0.998611	0.977322	1.13568	0.746151	0.969555	0.801919	ns
O35609	Secretory carrier-associated membrane protein 3	Scamp3	8.31	349	2	6	1.00422	1.03566	0.855684	1.13565	0.999339	0.990626	0.919794	1.00066	0.970034	0.64923	ns
Q4VAA2	Protein CDV3	Cdv3	19.57	281	5	17	0.97706	0.997621	0.978547	1.18322	1.08837	1.02961	0.895226	1.00238	0.970781	0.655391	ns
Q91WP6	Serine protease inhibitor A3N	Serpina3n	21.77	418	4	77	1.04582	1.02547	1.14892	0.767558	1.20099	0.975166	0.893872	0.803413	0.971332	0.816026	ns
Q8BJ71	Nuclear pore complex protein Nup93	Nup93	3.42	819	2	6	0.988009	1.01913	0.911262	1.08321	1.01214	1.0218	0.905123	0.948132	0.971407	0.551022	ns
Q8BRK9	Alpha-mannosidase 2x	Man2a2	4.08	1152	4	13	0.993506	1.044	0.935653	1.10654	0.991272	1.00654	0.927554	1.0389	0.971706	0.533493	ns
P32921	Tryptophan--tRNA ligase, cytoplasmic	Wars	17.05	481	8	25	0.974769	1.00216	1.03516	1.11184	0.99785	0.988261	0.918642	1.10469	0.97224	0.578112	ns
P31001	Desmin	Des	81.02	469	39	789	1.02401	0.967525	0.979404	1.10192	0.912401	0.938122	1.02103	1.08835	0.972267	0.596902	ns
Q9Z1F9	SUMO-activating enzyme subunit 2	Uba2	8.78	638	4	10	1.08397	0.720033	1.00527	1.09197	0.908909	0.737705	0.994761	1.15289	0.972578	0.835005	ns
P51859	Hepatoma-derived growth factor	Hdgf	18.99	237	4	17	1.19027	0.919005	1.00893	0.991151	0.980504	1.03417	0.961361	1.02344	0.973262	0.674886	ns
Q3UMR5	Calcium uniporter protein, mitochondrial	Mcu	20.86	350	6	17	0.975616	1.00747	1.06562	0.99259	1.04312	0.986073	0.856081	1.04967	0.973684	0.615255	ns
P49722	Proteasome subunit alpha type-2	Psma2	46.15	234	9	22	0.893177	0.997251	1.09446	1.03856	1.05573	0.941921	0.917292	1.00276	0.973717	0.635344	ns
Q9JHR7	Insulin-degrading enzyme	Ide	10.79	1019	10	27	1.05686	1.00655	0.980317	1.0172	0.979104	0.977266	0.998335	1.00167	0.974255	0.202582	ns
P28652	Calcium/calmodulin-dependent protein kinase type II subunit beta	Camk2b	24.54	542	5	58	0.988211	1.01193	1.10009	0.969044	0.913609	1.20794	0.816645	1.03134	0.975489	0.794387	ns
Q9R1P3	Proteasome subunit beta type-2	Psmb2	25.87	201	6	27	0.999583	1.02002	1.01996	0.993547	1.0476	0.927735	0.959954	1.00042	0.975849	0.42311	ns
Q8BGD9	Eukaryotic translation initiation factor 4B	Eif4b	16.37	611	7	22	0.976116	1.14522	0.968489	1.02509	1.07654	1.00119	0.939428	0.998809	0.975954	0.637482	ns
Q99JI1	Musculoskeletal embryonic nuclear protein 1	Mustn1	31.71	82	2	12	1.15803	0.991151	0.843969	1.01664	1.00893	1.11096	0.834259	0.960228	0.976206	0.79151	ns
Q64314	Hematopoietic progenitor cell antigen CD34	Cd34	7.59	382	2	4	1.15295	0.849305	0.948704	1.05407	0.712477	1.21095	0.884338	1.10213	0.976246	0.861482	ns
Q9D710	Thioredoxin-related transmembrane protein 2	Tmx2	9.15	295	3	12	1.00389	1.07926	0.808588	1.05081	0.896319	0.886891	0.996122	1.07118	0.976653	0.770747	ns
P70362	Ubiquitin fusion degradation protein 1 homolog	Ufd1l	11.4	307	3	12	0.939511	1.09742	1.0504	0.921767	1.00905	1.03017	0.88534	0.991031	0.976677	0.678035	ns
Q8BGQ7	Alanine--tRNA ligase, cytoplasmic	Aars	23.45	968	20	69	0.960367	1.04113	1.0779	1.00008	0.910475	0.952637	0.99992	1.12206	0.976866	0.672128	ns
Q9QUR6	Prolyl endopeptidase	Prep	21.41	710	13	48	1.02429	1.01658	1.08996	0.921814	0.970218	0.982718	0.983693	1.02319	0.977096	0.562284	ns
Q6P5E4	UDP-glucose:glycoprotein glucosyltransferase 1	Uggt1	7.03	1551	11	38	1.00758	1.03215	0.983717	1.00256	1.01318	0.997443	0.984446	0.940978	0.977654	0.275581	ns
Q9Z1Z2	Serine-threonine kinase receptor-associated protein	Strap	31.71	350	9	30	0.914638	1.00807	1.03201	0.997396	0.956192	1.00261	0.899142	1.00821	0.978249	0.571706	ns
Q64514	Tripeptidyl-peptidase 2	Tpp2	13.87	1262	15	52	1.02431	1.06079	1.05024	0.930953	0.987908	0.990727	1.00912	0.990958	0.978462	0.515153	ns
Q9CQF0	39S ribosomal protein L11, mitochondrial	Mrpl11	34.9	192	6	15	0.872815	1.03036	1.03773	1.01217	0.882473	0.992168	0.986777	1.00789	0.978812	0.680881	ns
Q8R550	SH3 domain-containing kinase-binding protein 1	Sh3kbp1	6.21	709	3	9	1.00122	0.961923	1.00285	1.0908	1.0439	0.987069	0.998783	0.943291	0.979356	0.564331	ns
Q9D0L7	Armadillo repeat-containing protein 10	Armc10	19.93	306	4	11	0.953635	1.16926	0.905659	1.11582	0.957126	1.03266	1.10468	0.968377	0.980326	0.788666	ns
Q7TQ95	Protein lunapark	Lnp	11.06	425	4	12	0.967515	0.911271	1.01136	1.00366	1.01179	0.996349	0.772105	1.03936	0.980941	0.792228	ns
P26231	Catenin alpha-1	Ctnna1	16	906	10	34	0.992301	1.13228	0.904368	1.00776	0.933911	0.913412	1.09555	1.01695	0.980955	0.769995	ns
Q9CZ44	NSFL1 cofactor p47	Nsfl1c	40.54	370	11	45	1.03448	1.09522	0.983523	0.93322	0.997075	1.00293	0.950037	1.02558	0.982499	0.665643	ns
Q60692	Proteasome subunit beta type-6	Psmb6	25.63	238	6	27	0.961824	1.01572	1.06312	0.99125	0.966888	1.00883	0.950439	1.03595	0.982685	0.569173	ns
P55302	Alpha-2-macroglobulin receptor-associated protein	Lrpap1	22.22	360	8	25	0.890687	1.03421	1.03315	1.00214	0.908795	1.00238	0.997867	0.982986	0.98279	0.689937	ns
Q9QXK3	Coatomer subunit gamma-2	Copg2	5.86	871	4	16	1.26073	0.811302	0.983819	1.01356	0.997858	1.01187	1.00215	0.988698	0.983083	0.86449	ns
Q9WU84	Copper chaperone for superoxide dismutase	Ccs	8.03	274	2	5	1.02777	0.972978	0.952916	1.2595	1.10945	0.951822	0.971295	1.11847	0.985253	0.859251	ns
Q91VW5	Golgin subfamily A member 4	Golga4	1.97	2238	3	8	1.13265	0.996151	0.838899	1.00386	0.937289	0.764706	1.0865	1.12915	0.986423	0.899688	ns
P02469	Laminin subunit beta-1	Lamb1	20.21	1786	33	144	0.973961	0.784995	1.11647	1.1352	0.936462	1.02674	0.926119	1.07003	0.987214	0.891367	ns
Q9CX34	Protein SGT1 homolog	Sugt1	22.32	336	7	22	1.00323	1.00764	1.00876	0.8593	0.925812	0.996777	0.81654	1.09493	0.988431	0.877624	ns
P63073	Eukaryotic translation initiation factor 4E	Eif4e	20.28	217	4	11	0.98888	1.13248	0.852747	1.1067	1.01125	0.937651	1.17615	0.908774	0.988487	0.897795	ns
Q8R010	Aminoacyl tRNA synthase complex-interacting multifunctional protein 2	Aimp2	9.69	320	3	8	0.896138	1.07088	1.00346	0.999336	0.971271	1.05658	0.896298	1.00066	0.988664	0.826523	ns
Q9CZW4	Long-chain-fatty-acid--CoA ligase 3	Acsl3	3.19	720	2	4	1.30911	1.48089	0.835694	0.698481	1.32481	0.950839	1.00857	0.991506	0.988792	0.955704	ns
Q99N87	28S ribosomal protein S5, mitochondrial	Mrps5	13.19	432	5	14	0.926774	1.12372	0.855854	1.05656	1.0273	1.02629	0.892642	0.974381	0.989327	0.884017	ns
Q8C7E7	Starch-binding domain-containing protein 1	Stbd1	31.07	338	9	34	0.897099	1.01497	1.02144	1.00053	0.977545	1.06574	0.850303	0.999471	0.989583	0.855919	ns
Q02053	Ubiquitin-like modifier-activating enzyme 1	Uba1	37.24	1058	25	191	0.999598	1.01305	1.00031	1.01337	0.999692	0.988216	1.02024	0.978328	0.990102	0.365411	ns
Q9QZE7	Translin-associated protein X	Tsnax	13.45	290	4	10	1.05782	0.977597	0.991458	1.02727	1.02776	1.00543	0.987317	0.994597	0.990371	0.651199	ns
Q8BL66	Early endosome antigen 1	Eea1	7.44	1411	9	22	0.908169	1.04967	0.912984	1.05617	0.867342	1.01863	0.981707	1.02326	0.990818	0.875002	ns
Q61249	Immunoglobulin-binding protein 1	Igbp1	11.76	340	2	9	1.07856	0.60312	1.55614	0.566223	1.00731	0.756564	1.01436	0.992743	0.991308	0.97456	ns
Q60870	Receptor expression-enhancing protein 5	Reep5	14.05	185	4	23	0.908509	0.99368	1.00636	1.17644	0.968718	1.07682	0.882959	1.12126	0.991374	0.913438	ns
Q9R0X4	Acyl-coenzyme A thioesterase 9, mitochondrial	Acot9	15.95	439	3	19	0.941966	1.01561	0.94334	1.19777	1.00179	1.1437	0.919782	0.99821	0.991411	0.911986	ns
Q9ESX5	H/ACA ribonucleoprotein complex subunit 4	Dkc1	13.16	509	4	15	1.17444	1.04447	0.958354	0.917563	0.945003	1.11602	0.96533	1.03591	0.992049	0.9101	ns
Q8VEJ9	Vacuolar protein sorting-associated protein 4A	Vps4a	8.01	437	2	10	1.0663	0.878299	0.924447	1.00833	0.996557	1.05104	0.796763	1.00345	0.992376	0.92001	ns
Q3U1J4	DNA damage-binding protein 1	Ddb1	13.6	1140	14	48	0.947726	1.05055	1.01356	0.986626	0.930668	1.02668	0.96617	1.0513	0.994088	0.87214	ns
Q3V009	Transmembrane emp24 domain-containing protein 1	Tmed1	9.69	227	2	6	0.976593	1.08399	1.02783	0.916192	0.880672	0.945127	1.02397	1.13154	0.994182	0.931758	ns
Q9JMG1	Endothelial differentiation-related factor 1	Edf1	27.03	148	4	14	0.948929	1.02567	0.986308	1.06988	1.04677	0.963227	0.996306	1.00371	0.994846	0.873868	ns
P49817	Caveolin-1	Cav1	25.84	178	4	32	0.866279	0.877078	1.11305	1.04181	0.969996	1.03093	0.809488	1.06975	0.995368	0.95882	ns
Q9WUP7	Ubiquitin carboxyl-terminal hydrolase isozyme L5	Uchl5	5.78	329	2	6	0.968856	0.98089	1.08169	1.01948	1.08692	0.786416	1.18423	0.979686	0.996625	0.971416	ns
Q6NZJ6	Eukaryotic translation initiation factor 4 gamma 1	Eif4g1	18.63	1600	24	88	0.969949	1.00956	1.00852	0.99155	0.94416	1.01321	0.978809	1.0317	0.997058	0.897602	ns
O08788	Dynactin subunit 1	Dctn1	13.74	1281	16	50	0.996405	0.952723	1.00143	1.04011	1.01162	1.03203	0.938457	0.99857	0.997494	0.929063	ns
Q9Z2A5	Arginyl-tRNA--protein transferase 1	Ate1	4.26	516	2	4	0.922167	1.0207	0.880736	1.07646	0.99964	1.00036	1.01584	0.877604	0.998305	0.97715	ns
Q924T2	28S ribosomal protein S2, mitochondrial	Mrps2	7.22	291	2	3	1.00111	1.13526	0.978145	0.998896	0.937603	1.11595	0.991807	1.06175	0.998468	0.977329	ns
Q91WU5	Arsenite methyltransferase	As3mt	16.22	376	6	16	0.954614	0.962921	1.08766	1.01681	1.03015	1.03986	0.962428	0.983469	0.998486	0.967762	ns
Q9D1Q6	Endoplasmic reticulum resident protein 44	Erp44	23.4	406	7	21	1.01325	0.986926	1.1168	0.925891	1.09305	1.04432	0.951269	0.949089	0.99873	0.981624	ns
Q9WTX5	S-phase kinase-associated protein 1	Skp1	30.67	163	6	22	0.926253	1.00972	1.04613	0.99337	1.00667	0.979449	0.943381	1.04114	0.998784	0.971623	ns
Q9WVE8	Protein kinase C and casein kinase substrate in neurons protein 2	Pacsin2	12.14	486	5	17	1.05357	0.996527	0.983955	0.990238	1.00349	1.03024	1.08927	0.900287	0.99975	0.995577	ns
Q8C1A5	Thimet oligopeptidase	Thop1	26.35	687	15	45	0.900682	1.02503	1.2292	0.959608	0.992237	1.00782	0.956193	1.16027	1.00049	0.995508	ns
P26516	26S proteasome non-ATPase regulatory subunit 7	Psmd7	8.1	321	3	8	0.828708	1.00953	1.03922	1.03795	1.00363	0.946611	0.973175	0.996383	1.00112	0.984373	ns
Q61191	Host cell factor 1	Hcfc1	1.32	2045	2	5	1.12615	0.868308	0.891544	1.05032	0.930084	1.01374	0.997165	1.00284	1.00191	0.978553	ns
Q80WJ7	Protein LYRIC	Mtdh	11.57	579	5	11	1.01995	0.980442	0.901996	1.10494	0.937487	1.15825	0.85407	1.06596	1.00211	0.979852	ns
E9Q414	Apolipoprotein B-100	Apob	0.53	4505	2	6	0.998673	0.853899	1.02108	1.07642	1.00133	0.979581	1.06716	0.912441	1.00264	0.965264	ns
O35215	D-dopachrome decarboxylase	Ddt	44.92	118	5	16	0.847854	0.925941	1.17272	1.11518	0.937592	1.06656	0.858019	1.21256	1.00321	0.977155	ns
Q920E5	Farnesyl pyrophosphate synthase	Fdps	7.93	353	2	6	1.22967	1.06318	0.879024	0.737141	0.974656	1.026	0.884681	1.03847	1.00379	0.975584	ns
P61021	Ras-related protein Rab-5B	Rab5b	18.14	215	2	14	1.23563	0.68977	0.607523	1.30631	0.742506	1.02157	0.978889	1.11368	1.00453	0.983453	ns
P47740	Fatty aldehyde dehydrogenase	Aldh3a2	8.47	484	3	9	1.23648	0.857884	0.672329	1.26764	1.0319	0.929505	1.12248	0.96909	1.00462	0.977171	ns
Q6P549	Phosphatidylinositol 3,4,5-trisphosphate 5-phosphatase 2	Inppl1	3.98	1257	4	15	1.02708	1.12943	0.952492	0.960684	0.947414	1.01853	0.98181	1.1408	1.00463	0.938618	ns
P01867	Ig gamma-2B chain C region	Igh-3	15.59	404	5	31	0.771182	0.638754	0.992762	1.23968	1.05091	1.00729	1.01036	0.591813	1.00494	0.979844	ns
P27612	Phospholipase A-2-activating protein	Plaa	17.88	794	12	35	0.986228	1.00075	1.02068	0.952524	0.952511	1.01707	0.999247	1.01279	1.00541	0.80362	ns
Q9D1N9	39S ribosomal protein L21, mitochondrial	Mrpl21	12.92	209	3	9	0.981257	1.00821	0.973839	1.00867	0.991857	1.05658	0.858295	1.08818	1.00577	0.918357	ns
P50518	V-type proton ATPase subunit E 1	Atp6v1e1	19.03	226	2	19	1.12894	0.927471	1.04086	0.960745	0.66484	1.33927	1.21217	0.865291	1.00581	0.972897	ns
Q99N96	39S ribosomal protein L1, mitochondrial	Mrpl1	7.14	336	2	4	1.05153	0.822801	1.47916	0.950994	0.833074	1.44504	1.13167	0.920671	1.00603	0.974759	ns
P51125	Calpastatin	Cast	7.87	788	5	10	1.0524	0.82636	0.919256	1.05573	1.01673	0.86192	0.998273	1.00173	1.00646	0.928809	ns
Q9CXF4	TBC1 domain family member 15	Tbc1d15	2.68	671	2	3	1.1238	0.90797	1.03073	0.922529	1.07715	0.986907	1.01327	0.934203	1.00665	0.914603	ns
Q7TQH0	Ataxin-2-like protein	Atxn2l	1.72	1049	2	5	1.00224	0.898894	0.977	1.06912	1.03721	0.997765	1.01252	0.92696	1.00689	0.878527	ns
Q9CPR5	39S ribosomal protein L15, mitochondrial	Mrpl15	18.31	295	4	9	0.91303	1.02108	1.46195	0.923379	1.14054	0.846125	0.979359	1.38384	1.00705	0.966514	ns
Q7TNG8	Probable D-lactate dehydrogenase, mitochondrial	Ldhd	7.23	484	3	7	1.05454	0.948278	0.88906	1.16877	0.767364	1.24424	0.927537	1.15111	1.00729	0.954927	ns
Q8C129	Leucyl-cystinyl aminopeptidase	Lnpep	4.68	1025	3	9	1.01131	1.06429	0.842361	0.993791	1.11193	0.836488	0.987723	1.00625	1.00783	0.9211	ns
P42567	Epidermal growth factor receptor substrate 15	Eps15	4.57	897	3	9	0.9886	0.973307	0.994355	1.07966	1.14095	1.00568	0.886265	1.03483	1.00788	0.896553	ns
P32020	Non-specific lipid-transfer protein	Scp2	12.43	547	6	20	0.946979	1.02628	0.999966	1.00003	1.12239	0.989706	0.868135	1.02942	1.00916	0.878084	ns
Q8R311	cTAGE family member 5	Ctage5	2.7	779	2	4	0.80481	1.36937	0.988723	0.931382	0.909905	1.06505	1.14842	1.01141	1.00989	0.942291	ns
Q80X50	Ubiquitin-associated protein 2-like	Ubap2l	3.88	1107	4	15	1.069	1.05881	0.946849	0.888791	1.16102	1.0317	0.969271	0.843733	1.01067	0.898888	ns
P08032	Spectrin alpha chain, erythrocytic 1	Spta1	3.23	2415	4	10	0.921006	0.930316	1.41272	1.3726	0.962201	1.00568	1.72393	0.994355	1.01068	0.958716	ns
P46460	Vesicle-fusing ATPase	Nsf	14.38	744	8	25	1.0747	0.861203	1.02994	0.998714	0.996017	0.852907	1.1573	1.00129	1.01084	0.894505	ns
P31938	Dual specificity mitogen-activated protein kinase kinase 1	Map2k1	13.99	393	3	22	0.953237	0.926897	1.00988	1.07131	0.977994	0.994878	1.02646	1.00515	1.01089	0.766145	ns
O88543	COP9 signalosome complex subunit 3	Cops3	11.82	423	4	14	0.999625	0.970145	1.05884	0.998249	1.02963	0.999827	1.00017	1.04113	1.0109	0.63115	ns
Q8BVU5	ADP-ribose pyrophosphatase, mitochondrial	Nudt9	6	350	2	6	1.03814	0.963264	1.37694	0.882115	1.45235	1.15158	0.878979	0.824384	1.01099	0.950562	ns
P50431	Serine hydroxymethyltransferase, cytosolic	Shmt1	7.11	478	3	9	0.940814	1.10265	0.991626	0.997555	1.06105	0.940814	1.07295	1.00245	1.01107	0.814832	ns
Q9ERR7	15 kDa selenoprotein	2015-09-01	17.28	162	2	5	1.16202	1.1802	0.855389	0.73673	1.00152	0.928765	0.998486	1.05255	1.01194	0.923796	ns
Q9CQS8	Protein transport protein Sec61 subunit beta	Sec61b	26.04	96	2	5	0.838164	1.05873	1.01537	0.984867	1.06343	1.07468	0.904413	0.906019	1.01319	0.854853	ns
Q9Z0P5	Twinfilin-2	Twf2	20.34	349	5	12	1.09139	0.994531	0.977282	1.0055	1.1875	1.0774	0.899644	0.960308	1.0138	0.848256	ns
O55135	Eukaryotic translation initiation factor 6	Eif6	33.88	245	5	13	0.998922	1.00108	1.09102	0.882202	1.15538	0.909764	1.11494	0.851851	1.01478	0.871767	ns
O55234	Proteasome subunit beta type-5	Psmb5	17.05	264	5	15	0.901127	1.10138	1.07375	0.86828	0.956685	0.925362	1.08191	1.04528	1.0164	0.825632	ns
Q9CQW2	ADP-ribosylation factor-like protein 8B	Arl8b	22.04	186	2	16	1.0306	0.994717	0.931113	1.12832	1.23056	1.00531	0.952786	0.964442	1.01673	0.833081	ns
A2AN08	E3 ubiquitin-protein ligase UBR4	Ubr4	2.37	5180	10	27	0.967958	1.02399	0.908556	0.991634	1.06772	0.850986	1.03049	1.00844	1.01683	0.773711	ns
Q8CGC7	Bifunctional glutamate/proline--tRNA ligase	Eprs	29.63	1512	39	132	0.993226	1.06487	0.993154	1.00166	0.998347	1.0487	0.966809	1.10996	1.0175	0.64235	ns
Q8VCT3	Aminopeptidase B	Rnpep	10.31	650	5	15	1.10173	0.9762	0.829438	1.02438	1.13661	0.85351	1.1956	0.815319	1.01762	0.883812	ns
Q99JB2	Stomatin-like protein 2, mitochondrial	Stoml2	18.98	353	5	18	0.948625	0.955701	1.04357	1.04526	1.02702	0.96938	0.973691	1.09419	1.01781	0.66864	ns
Q9D783	Kelch-like protein 40	Klhl40	28.18	621	19	69	1.10219	0.936092	0.896412	1.01914	0.997673	1.08172	0.946291	1.00233	1.01876	0.743474	ns
P14576	Signal recognition particle 54 kDa protein	Srp54	11.9	504	6	22	0.986118	0.967973	0.970398	1.17483	1.1274	1.01408	0.979067	1.06087	1.02003	0.744033	ns
P54823	Probable ATP-dependent RNA helicase DDX6	Ddx6	16.98	483	6	18	0.929643	1.04586	0.914633	1.01308	1.01389	0.967814	1.01221	0.987935	1.02015	0.593081	ns
Q8BGH4	Receptor expression-enhancing protein 1	Reep1	13.43	201	3	6	0.85923	1.02181	0.941767	1.00783	0.994966	1.00506	0.865084	1.04329	1.0203	0.72978	ns
Q9ERP3	Tripartite motif-containing protein 54	Trim54	18.58	366	5	17	0.942703	0.988798	1.13503	0.888952	0.930492	1.0604	1.01133	1.03382	1.02036	0.751203	ns
Q9ERG2	Striatin-3	Strn3	4.4	796	3	7	0.851211	0.987565	1.01136	1.09961	0.996152	1.00386	0.973274	1.06082	1.02136	0.720395	ns
P63085	Mitogen-activated protein kinase 1	Mapk1	28.49	358	7	39	0.932119	1.0019	1.11854	0.950495	0.968992	0.998108	1.05091	1.07521	1.02252	0.661994	ns
Q9CQ60	6-phosphogluconolactonase	Pgls	31.13	257	6	23	0.992823	0.969112	1.1314	0.960404	0.974753	1.05173	1.00723	1.11333	1.02302	0.658113	ns
P29595	NEDD8	Nedd8	35.8	81	4	9	1.04708	1.00144	0.9973	0.985662	0.998557	1.10219	0.977247	1.04683	1.02315	0.488837	ns
Q9CZY3	Ubiquitin-conjugating enzyme E2 variant 1	Ube2v1	34.01	147	2	23	0.937923	0.919264	1.12234	0.998287	1.00172	1.06169	0.89288	1.11797	1.02425	0.729317	ns
Q91V61	Sideroflexin-3	Sfxn3	10.28	321	4	9	0.976625	0.988023	0.994366	1.01171	0.924067	1.00567	1.04177	1.10176	1.02582	0.543667	ns
Q8BKC5	Importin-5	Ipo5	18.32	1097	15	48	0.935811	0.915968	1.04206	0.993099	0.946675	1.00695	1.01808	1.01603	1.02593	0.48314	ns
Q8VCR7	Protein ABHD14B	Abhd14b	10.95	210	2	6	0.989028	1.1186	0.658923	1.12351	0.88495	1.00209	0.997916	1.10636	1.02603	0.840728	ns
P23927	Alpha-crystallin B chain	Cryab	56	175	10	191	1.05838	0.823709	0.992644	1.00741	0.978412	0.927693	1.0099	1.07027	1.02682	0.67818	ns
Q80UM3	N-alpha-acetyltransferase 15, NatA auxiliary subunit	Naa15	10.17	865	9	25	1.01886	0.818206	1.04457	1.00913	0.990952	0.935177	0.963229	1.10624	1.02694	0.698494	ns
Q9DB15	39S ribosomal protein L12, mitochondrial	Mrpl12	23.38	201	5	16	0.896223	0.841542	1.17083	1.0405	0.96592	1.01127	0.988858	1.09057	1.02722	0.751679	ns
Q8CGY8	UDP-N-acetylglucosamine--peptide N-acetylglucosaminyltransferase 110 kDa subunit	Ogt	2.77	1046	3	10	1.11566	1.06838	0.971193	0.795666	0.97298	1.08768	0.994296	1.00574	1.02779	0.734278	ns
Q8C0C7	Phenylalanine--tRNA ligase alpha subunit	Farsa	11.81	508	6	19	0.9626	1.05912	0.993002	0.985855	0.961111	1.00705	1.09268	1.05308	1.02833	0.454311	ns
Q9CWJ9	Bifunctional purine biosynthesis protein PURH	Atic	41.89	592	19	68	0.977618	1.03555	0.978955	0.966256	1.0215	0.968876	1.0487	1.03456	1.02912	0.264264	ns
Q99N95	39S ribosomal protein L3, mitochondrial	Mrpl3	6.03	348	2	9	1.01171	0.98843	0.903309	1.01587	0.926098	1.14287	0.921009	1.04873	1.03046	0.639666	ns
P53994	Ras-related protein Rab-2A	Rab2a	46.7	212	3	37	0.832301	1.00185	1.0459	0.864261	0.998156	1.03715	0.793462	1.03273	1.0313	0.719598	ns
Q64442	Sorbitol dehydrogenase	Sord	14.01	357	4	14	1.05616	1.17062	0.794496	0.868954	0.946825	0.888768	1.11394	1.06265	1.03135	0.773612	ns
P61759	Prefoldin subunit 3	Vbp1	35.71	196	6	26	0.94691	0.857509	1.00497	1.10612	0.90082	1.08681	0.995056	1.05834	1.03206	0.654367	ns
Q8VD62	UPF0696 protein C11orf68 homolog	Bles03	12.75	251	3	6	0.959165	1.01122	0.935244	1.08207	0.971513	1.14257	0.988905	1.0138	1.03237	0.547866	ns
Q9WVK4	EH domain-containing protein 1	Ehd1	19.85	534	6	39	0.943405	0.986836	1.07054	0.971442	1.08872	1.01334	1.02275	0.98041	1.03348	0.386822	ns
Q9WTP6	Adenylate kinase 2, mitochondrial	Ak2	37.66	239	8	29	0.969906	1.00385	0.934433	0.996164	1.04919	1.05019	1.02348	0.916431	1.03456	0.390134	ns
P58252	Elongation factor 2	Eef2	51.28	858	37	307	0.966746	1.00303	1.00093	0.952517	1.03915	0.994358	0.999074	1.02842	1.03512	0.0853567	ns
P70452	Syntaxin-4	Stx4	9.73	298	3	8	1.48282	0.947067	0.876351	0.876602	0.860412	1.22656	1.05589	1.19086	1.03607	0.832164	ns
Q91VR5	ATP-dependent RNA helicase DDX1	Ddx1	20.41	740	14	49	0.960806	1.00725	1.02231	0.95686	0.949147	0.992806	1.0286	1.12041	1.03641	0.417059	ns
Q8R146	Acylamino-acid-releasing enzyme	Apeh	12.84	732	8	28	0.960993	1.01359	0.86058	1.01026	0.911279	1.02584	0.989841	1.05866	1.03646	0.490592	ns
Q91W50	Cold shock domain-containing protein E1	Csde1	19.05	798	14	38	1.01727	0.974124	1.0051	0.95154	0.994929	1.09496	0.972825	1.02991	1.03662	0.292963	ns
Q9WUA2	Phenylalanine--tRNA ligase beta subunit	Farsb	24.62	589	13	48	1.0174	1.01089	0.916169	0.91521	1.0236	1.03498	0.961754	0.989228	1.03884	0.308921	ns
P63017	Heat shock cognate 71 kDa protein	Hspa8	62.54	646	29	680	0.951834	0.972858	1.007	0.985421	1.01775	1.0149	0.993051	1.04373	1.03889	0.0500818	ns
P62305	Small nuclear ribonucleoprotein E	Snrpe	25	92	2	5	1.67084	0.886397	0.658433	0.769482	1.05012	1.02573	1.09002	0.974914	1.03905	0.876674	ns
O54984	ATPase Asna1	Asna1	12.64	348	4	10	0.997221	0.977142	1.07573	0.950984	0.942048	1.00279	1.015	1.2043	1.04075	0.549189	ns
Q62000	Mimecan	Ogn	25.17	298	7	46	0.903002	1.01383	0.969924	1.1052	0.808701	1.30328	0.986355	1.05766	1.04109	0.730274	ns
Q05793	Basement membrane-specific heparan sulfate proteoglycan core protein	Hspg2	20.15	3707	57	193	1.01745	0.923511	0.961845	1.03011	0.916179	0.982851	1.08518	1.11217	1.04156	0.468721	ns
Q8VE62	Polyadenylate-binding protein-interacting protein 1	Paip1	4.75	400	2	5	0.958182	0.933837	1.10858	0.93828	1.06442	1.03873	1.0234	0.977138	1.04184	0.414819	ns
Q9CQE8	UPF0568 protein C14orf166 homolog	UPF0568 protein C14orf166 homolog	32.38	244	7	26	0.952895	1.04185	1.0134	0.948862	1.01691	1.13675	0.986776	0.984123	1.04234	0.370483	ns
O08734	Bcl-2 homologous antagonist/killer	Bak1	16.27	209	2	6	1.00807	1.0764	0.93587	0.890533	0.923188	1.06379	0.991992	1.09843	1.04258	0.488705	ns
Q8BI84	Melanoma inhibitory activity protein 3	Mia3	2.64	1930	5	11	1.04593	0.987061	0.984617	0.96784	1.13477	0.966608	1.04219	1.01311	1.04296	0.333672	ns
Q60963	Platelet-activating factor acetylhydrolase	Pla2g7	4.32	440	2	4	1.10683	1.34732	0.988132	0.654676	0.802766	1.01201	1.68091	0.778454	1.04325	0.868683	ns
Q9CQ86	Migration and invasion enhancer 1	Mien1	17.39	115	2	7	0.999254	1.00768	0.895582	0.999375	1.09367	1.03832	0.93855	1.00063	1.04338	0.355452	ns
P17426	AP-2 complex subunit alpha-1	Ap2a1	13.51	977	8	33	1.00743	0.985048	0.996246	0.984672	0.979998	1.00377	1.05109	1.11519	1.04446	0.235608	ns
Q9DAS9	Guanine nucleotide-binding protein G(I)/G(S)/G(O) subunit gamma-12	Gng12	37.5	72	2	12	0.989695	1.02758	0.892134	0.916779	0.919712	1.03943	1.02796	1.01041	1.04478	0.343649	ns
P61027	Ras-related protein Rab-10	Rab10	33	200	4	33	0.931804	0.968893	0.980334	1.02006	1.02413	1.04721	0.924249	1.08102	1.04499	0.308019	ns
Q9JM14	5'(3')-deoxyribonucleotidase, cytosolic type	Nt5c	13	200	2	3	0.983842	1.29211	0.698893	0.822812	0.768725	1.13229	1.05472	1.01642	1.04595	0.783494	ns
A2AGT5	Cytoskeleton-associated protein 5	Ckap5	3.15	2032	6	11	1.00555	0.996292	1.00372	0.993624	1.32714	1.03883	0.863215	0.957584	1.0469	0.671552	ns
P08074	Carbonyl reductase [NADPH] 2	Cbr2	18.03	244	4	9	1.11023	1.00828	0.960232	0.866904	0.991788	0.948227	1.03924	1.15395	1.04754	0.512403	ns
O88456	Calpain small subunit 1	Capns1	13.38	269	2	19	0.941788	0.98481	1.04928	0.950999	1.06025	0.967721	1.01542	1.07228	1.04808	0.21486	ns
O08582	GTP-binding protein 1	Gtpbp1	5.24	668	3	9	0.923471	0.922773	1.04456	0.973798	1.07631	1.02691	0.902571	1.04495	1.04816	0.369874	ns
P17156	Heat shock-related 70 kDa protein 2	Hspa2	29.07	633	4	189	1.04238	0.83882	1.02185	1.00782	0.991871	0.99144	0.992241	1.12633	1.04884	0.442333	ns
Q91Z49	UAP56-interacting factor	Fyttd1	8.2	317	2	6	1.13765	0.834238	0.699821	1.2088	0.939864	1.02634	0.97434	1.13553	1.05039	0.724459	ns
P28063	Proteasome subunit beta type-8	Psmb8	6.88	276	2	4	0.98288	0.586325	1.00273	1.15822	1.01203	0.997276	1.04025	0.868637	1.05041	0.73346	ns
Q91VA6	Polymerase delta-interacting protein 2	Poldip2	6.52	368	2	6	0.894905	1.01614	0.984121	1.115	0.978283	0.944143	1.09975	1.19122	1.05068	0.512207	ns
P50427	Steryl-sulfatase	Sts	4.65	624	2	2	1.11468	1.36535	0.89712	0.802674	1.59199	0.852919	1.1489	0.799759	1.05114	0.817614	ns
Q8VDM4	26S proteasome non-ATPase regulatory subunit 2	Psmd2	22.91	908	19	75	0.9212	0.983922	1.06591	0.979172	1.07691	0.973593	1.08822	1.01634	1.05186	0.24898	ns
Q6PEB6	MOB-like protein phocein	Mob4	12.44	225	3	8	0.914124	0.912759	0.973557	1.12054	0.961368	1.02716	1.06659	1.07027	1.05213	0.400065	ns
P21619	Lamin-B2	Lmnb2	31.54	596	19	64	0.950248	0.883026	1.04763	0.991413	1.0487	0.956526	1.06086	1.00866	1.05227	0.278445	ns
Q9D0L8	mRNA cap guanine-N7 methyltransferase	Rnmt	9.46	465	4	15	0.909292	0.907478	0.968753	1.04972	0.91736	1.04467	1.04411	1.03226	1.05297	0.30773	ns
P12382	ATP-dependent 6-phosphofructokinase, liver type	Pfkl	9.1	780	2	113	1.02927	0.928742	1.88718	0.939744	1.25472	0.930037	1.88361	0.971562	1.05329	0.84838	ns
Q58A65	C-Jun-amino-terminal kinase-interacting protein 4	Spag9	6.74	1321	7	21	0.987632	0.975011	0.865943	1.01252	0.879925	1.02736	1.08808	1.05168	1.05361	0.397077	ns
Q08481	Platelet endothelial cell adhesion molecule	Pecam1	6.46	727	4	9	0.97558	0.963362	0.94308	1.01391	1.08029	1.02482	1.00845	0.991624	1.05371	0.0779144	ns
P53986	Monocarboxylate transporter 1	Slc16a1	4.26	493	2	8	0.860143	0.994231	1.07357	1.0042	0.942211	0.995818	1.06972	1.13662	1.05397	0.422282	ns
Q9CWM4	Prefoldin subunit 1	Pfdn1	28.69	122	3	9	0.985946	1.0099	0.976786	1.12583	0.969091	0.990198	1.20056	1.16079	1.05421	0.453004	ns
Q9QUJ7	Long-chain-fatty-acid--CoA ligase 4	Acsl4	3.23	711	2	4	0.981077	1.01538	0.903176	1.15287	0.984854	0.94033	1.17697	1.1703	1.05428	0.521845	ns
P49710	Hematopoietic lineage cell-specific protein	Hcls1	10.91	486	4	13	1.21111	0.716514	1.01904	0.981313	1.08504	0.924216	1.20162	0.931069	1.05447	0.677996	ns
P47941	Crk-like protein	Crkl	12.87	303	3	3	0.881229	0.912817	0.989819	1.08831	0.85802	1.05682	1.15836	1.01029	1.05457	0.523787	ns
Q8VH51	RNA-binding protein 39	Rbm39	11.13	530	6	11	0.789877	0.953045	0.615369	1.78354	0.837926	1.04927	1.36997	1.1134	1.05523	0.84856	ns
Q7TPW1	Nexilin	Nexn	24.71	607	14	44	0.842019	0.960594	1.0265	0.996655	0.927736	1.00633	1.00336	1.10081	1.05554	0.362077	ns
Q62422	Osteoclast-stimulating factor 1	Ostf1	33.95	215	5	12	0.959927	1.05728	1.04175	0.824181	1.24364	0.826395	1.0867	0.943602	1.05594	0.627046	ns
P62334	26S protease regulatory subunit 10B	Psmc6	41.13	389	13	57	0.937921	1.02999	0.992098	0.958967	1.00797	0.949695	1.08594	1.09567	1.05621	0.228365	ns
Q9Z0Y1	Dynactin subunit 3	Dctn3	22.04	186	4	13	0.920997	0.989356	1.02166	0.881303	0.8719	1.04823	1.09682	1.01076	1.05623	0.395573	ns
P37804	Transgelin	Tagln	26.37	201	4	16	0.897292	1.03102	0.917467	1.00943	0.990658	0.92275	1.12604	1.03368	1.05653	0.353659	ns
Q9WTX6	Cullin-1	Cul1	4.12	776	4	10	0.910342	0.994574	1.00068	0.999325	1.05519	0.96788	1.01392	1.09093	1.05711	0.158613	ns
Q9CYT6	Adenylyl cyclase-associated protein 2	Cap2	27.73	476	12	57	0.979192	0.988378	1.03964	1.00285	0.988962	0.99716	1.03308	1.22066	1.05731	0.373208	ns
Q60737	Casein kinase II subunit alpha	Csnk2a1	16.37	391	5	17	0.974159	0.971574	0.973988	1.09627	1.01646	1.12407	0.983808	1.12441	1.05796	0.269404	ns
Q8BX10	Serine/threonine-protein phosphatase PGAM5, mitochondrial	Pgam5	14.93	288	4	14	0.939257	1.01887	0.884833	0.981479	1.04728	1.12897	0.823492	1.04674	1.05806	0.48065	ns
P46471	26S protease regulatory subunit 7	Psmc2	47.58	433	20	61	1.00724	0.992809	0.92747	0.989978	1.02529	0.966866	1.09582	1.05701	1.05807	0.138854	ns
Q9D0I9	Arginine--tRNA ligase, cytoplasmic	Rars	23.94	660	13	52	0.938499	0.862468	1.00753	0.998213	1.04368	1.00179	0.943067	1.04056	1.05842	0.227612	ns
P24270	Catalase	Cat	19.54	527	10	30	0.974188	0.902583	0.976715	1.02662	1.02457	0.910418	1.1501	1.02384	1.05897	0.35237	ns
Q99MS7	EH domain-binding protein 1-like protein 1	Ehbp1l1	12.3	1716	16	50	1.05246	1.00689	0.975851	0.947667	0.981484	1.05205	0.993156	1.19131	1.05903	0.327239	ns
O70252	Heme oxygenase 2	Hmox2	17.78	315	5	14	1.14155	0.960175	1.00351	0.996506	1.22294	0.934146	0.994541	1.19356	1.05935	0.493713	ns
P56399	Ubiquitin carboxyl-terminal hydrolase 5	Usp5	21.45	858	15	48	0.943551	1.01746	0.926513	1.00335	0.983484	0.996666	1.02778	1.11464	1.05955	0.171557	ns
Q9CS72	Filamin-A-interacting protein 1	Filip1	3.72	1211	5	9	0.877371	1.02083	1.07054	0.870834	1.14221	0.884536	0.979594	1.06634	1.06071	0.467689	ns
Q9JI78	Peptide-N(4)-(N-acetyl-beta-glucosaminyl)asparagine amidase	Ngly1	2.46	651	2	4	0.824959	1.0206	0.905717	1.04119	0.956528	1.04301	0.979817	1.04816	1.06198	0.348269	ns
Q69ZR2	E3 ubiquitin-protein ligase HECTD1	Hectd1	0.95	2618	3	9	0.93965	0.94605	0.941804	1.00761	0.999928	1.00007	1.0166	1.05764	1.06235	0.0317308	*
O88685	26S protease regulatory subunit 6A	Psmc3	44.12	442	18	76	0.957147	1.00536	1.00566	0.994667	0.99042	0.993344	1.08948	1.13966	1.0631	0.189141	ns
P31230	Aminoacyl tRNA synthase complex-interacting multifunctional protein 1	Aimp1	48.06	310	11	43	0.891511	1.00549	0.990578	0.996722	1.00329	1.09849	0.958101	1.07164	1.06365	0.190005	ns
O09061	Proteasome subunit beta type-1	Psmb1	33.75	240	7	23	1.01016	0.878921	0.887339	1.00201	0.997991	1.02975	1.05359	0.938307	1.06384	0.219984	ns
P51885	Lumican	Lum	43.79	338	12	121	0.881715	1.02469	0.959047	1.04658	0.975906	1.0871	0.966813	1.13306	1.06412	0.301426	ns
Q6A4J8	Ubiquitin carboxyl-terminal hydrolase 7	Usp7	9.16	1103	7	16	1.06117	0.829389	0.866246	1.00862	0.931462	0.991452	1.02576	1.05912	1.06437	0.378702	ns
Q9Z0N1	Eukaryotic translation initiation factor 2 subunit 3, X-linked	Eif2s3x	20.34	472	2	25	0.922625	1.19857	1.00499	0.878152	1.21262	0.995034	1.07594	0.978639	1.0644	0.496963	ns
Q9DBP5	UMP-CMP kinase	Cmpk1	15.82	196	3	13	1.09475	1.13755	0.950133	0.542137	1.25616	0.710029	0.999924	1.00008	1.06487	0.743152	ns
P08030	Adenine phosphoribosyltransferase	Aprt	31.67	180	5	16	1.00534	0.994688	0.930599	0.926897	1.02817	0.857898	1.16102	1.06571	1.06617	0.397122	ns
Q07813	Apoptosis regulator BAX	Bax	17.19	192	2	8	1.20431	0.723826	1.34194	0.582027	0.898961	0.857362	1.23994	1.11239	1.0666	0.768222	ns
Q3TXS7	26S proteasome non-ATPase regulatory subunit 1	Psmd1	21.41	953	16	56	0.92586	0.945923	1.06908	0.898072	1.07663	0.987037	1.01313	1.02084	1.06739	0.193521	ns
P15105	Glutamine synthetase	Glul	5.9	373	3	10	0.993602	0.95406	1.00644	0.976105	1.06465	1.16663	0.926305	1.03868	1.0677	0.272606	ns
Q8CDN6	Thioredoxin-like protein 1	Txnl1	46.37	289	10	26	0.929866	0.929866	0.990279	1.04256	1.06713	1.00982	0.958578	1.124	1.06858	0.19119	ns
Q9ER41	Torsin-1B	Tor1b	8.33	336	2	6	1.04274	1.19499	0.687813	0.72513	0.973944	0.859326	1.02675	1.0417	1.06877	0.656689	ns
Q99LF4	tRNA-splicing ligase RtcB homolog	Rtcb	23.37	505	12	41	0.973559	0.99811	1.0156	0.915582	1.09908	0.945655	1.00189	1.12598	1.06912	0.219796	ns
Q62448	Eukaryotic translation initiation factor 4 gamma 2	Eif4g2	5.63	906	4	13	0.970369	1.01455	0.987267	0.892932	0.892251	1.02503	1.20662	1.0129	1.07029	0.386736	ns
Q8R1X6	Spartin	Spg20	5.96	671	3	7	0.990093	0.975931	0.896296	1.05322	0.999709	1.15129	1.00029	1.04124	1.07074	0.200799	ns
Q99LP6	GrpE protein homolog 1, mitochondrial	Grpel1	35.02	217	8	32	0.992495	0.978137	1.00756	0.938821	0.957392	1.09105	1.01744	1.12876	1.07088	0.167692	ns
P23591	GDP-L-fucose synthase	Tsta3	9.35	321	2	6	1.15202	1.0733	0.680142	0.72115	1.18216	0.952198	1.0502	0.700658	1.07131	0.696239	ns
O09161	Calsequestrin-2	Casq2	21.45	415	10	55	0.753474	0.838135	1.15174	1.10678	0.854415	1.20031	0.903519	1.16798	1.07171	0.621236	ns
P24527	Leukotriene A-4 hydrolase	Lta4h	25.53	611	15	52	1.06131	0.991107	0.846541	0.94049	1.077	1.00897	1.09834	0.933174	1.07242	0.281774	ns
O08663	Methionine aminopeptidase 2	Metap2	30.54	478	12	40	0.959018	0.999313	0.946231	1.0022	0.990799	1.13334	1.07047	1.00069	1.07385	0.115997	ns
Q3UPH1	Protein PRRC1	Prrc1	6.55	443	3	8	0.953536	0.979728	1.02683	0.812116	1.08499	1.02069	1.04327	0.903103	1.07419	0.292326	ns
O88844	Isocitrate dehydrogenase [NADP] cytoplasmic	Idh1	35.27	414	14	67	0.911465	0.876624	0.979035	1.0058	1.03137	0.996169	1.02197	1.00385	1.07433	0.096403	ns
Q3THK7	GMP synthase [glutamine-hydrolyzing]	Gmps	18.04	693	10	26	0.975743	1.00064	0.965385	0.99936	1.0423	0.975502	1.13314	1.08405	1.07456	0.112245	ns
Q922B2	Aspartate--tRNA ligase, cytoplasmic	Dars	31.34	501	15	52	0.934131	1.00306	0.900005	0.945245	0.996946	1.01276	1.01557	1.03952	1.07465	0.0383729	*
Q9EPE9	Manganese-transporting ATPase 13A1	Atp13a1	3.67	1200	3	9	0.755169	0.987664	1.10062	1.01212	1.02837	0.988028	0.80129	1.32722	1.07504	0.604688	ns
P54775	26S protease regulatory subunit 6B	Psmc4	27.75	418	10	35	0.919934	0.904549	0.98278	1.01752	0.940834	1.09017	1.04982	1.03098	1.07504	0.133885	ns
O70305	Ataxin-2	Atxn2	2.1	1285	2	6	0.993524	0.854804	1.04297	0.954231	1.00652	0.894981	1.00711	1.22559	1.07507	0.409486	ns
Q9CQW1	Synaptobrevin homolog YKT6	Ykt6	16.67	198	4	16	0.98902	0.930823	0.93671	0.98301	1.05282	1.0111	1.0181	1.04678	1.07533	0.00982755	**
Q8BGS2	BolA-like protein 2	Bola2	32.56	86	2	6	0.861765	0.98063	0.988621	1.03175	1.01151	0.945253	1.06298	1.13827	1.07643	0.22638	ns
Q60770	Syntaxin-binding protein 3	Stxbp3	11.32	592	6	20	1.02029	1.00935	0.950682	0.841842	0.990736	1.06226	0.929975	1.13383	1.07709	0.266817	ns
Q99LD9	Translation initiation factor eIF-2B subunit beta	Eif2b2	7.12	351	2	6	0.962741	0.873029	0.897951	1.19461	1.03748	1.17151	0.963878	1.06225	1.07809	0.409496	ns
Q8BP92	Reticulocalbin-2	Rcn2	10	320	3	14	0.970271	1.04187	0.947021	0.920356	1.10797	0.967856	1.03064	1.07935	1.07895	0.107148	ns
Q99KC8	von Willebrand factor A domain-containing protein 5A	Vwa5a	17.78	793	13	49	0.951101	1.0581	0.978823	0.988416	1.22698	1.01172	0.980619	1.0717	1.07911	0.255401	ns
Q9Z315	U4/U6.U5 tri-snRNP-associated protein 1	Sart1	5.21	806	2	7	1.1906	1.019	0.579422	0.860388	1.12239	0.813034	0.98135	1.02393	1.07982	0.639632	ns
Q9CQA1	Trafficking protein particle complex subunit 5	Trappc5	7.45	188	2	3	0.920367	1.01788	0.900184	0.992088	1.02251	0.931189	1.00798	1.17495	1.07991	0.249926	ns
Q99K85	Phosphoserine aminotransferase	Psat1	7.03	370	2	4	1.05439	1.06951	0.89508	0.631116	0.987054	0.91323	1.01312	1.03043	1.08047	0.529314	ns
Q9CQF3	Cleavage and polyadenylation specificity factor subunit 5	Nudt21	10.57	227	2	4	1.03465	0.796666	0.913515	1.17328	1.09348	1.25419	0.922893	0.966513	1.08141	0.495301	ns
P57776	Elongation factor 1-delta	Eef1d	40.93	281	8	41	0.913946	0.943841	0.893036	1.03393	0.988255	1.01188	1.02002	1.0754	1.08212	0.0854114	ns
Q8BX70	Vacuolar protein sorting-associated protein 13C	Vps13c	0.83	3748	2	6	0.689816	2.36319	0.860385	0.465021	1.50643	1.2168	0.865617	1.15525	1.08352	0.850153	ns
Q9CPV4	Glyoxalase domain-containing protein 4	Glod4	33.89	298	8	37	0.998197	1.0409	0.973305	0.671716	1.00181	0.959726	1.01678	1.01388	1.08362	0.430245	ns
O55222	Integrin-linked protein kinase	Ilk	12.39	452	7	25	0.876175	0.896741	1.01028	0.989829	0.899398	1.05781	1.11468	1.01728	1.08379	0.215393	ns
O70400	PDZ and LIM domain protein 1	Pdlim1	43.12	327	10	36	0.995842	0.808802	1.00418	0.925254	1.00569	1.02027	0.937388	1.08433	1.08398	0.206042	ns
Q60631	Growth factor receptor-bound protein 2	Grb2	21.2	217	5	15	0.939389	0.938999	0.858836	1.03643	1.05723	0.98246	1.01785	1.03716	1.08508	0.111162	ns
Q6IRU5	Clathrin light chain B	Cltb	17.47	229	5	15	0.924753	0.889978	0.978234	1.02225	1.13732	1.03255	0.879467	1.09092	1.0852	0.260843	ns
Q9CQ06	39S ribosomal protein L24, mitochondrial	Mrpl24	8.8	216	2	3	0.953835	0.962023	1.03994	0.878394	0.937741	1.03948	1.05782	1.12779	1.08571	0.161719	ns
P46412	Glutathione peroxidase 3	Gpx3	23.45	226	5	21	0.954404	1.09677	1.0152	0.841179	1.23265	0.985025	1.21896	0.807074	1.08602	0.501703	ns
P50285	Dimethylaniline monooxygenase [N-oxide-forming] 1	Fmo1	4.51	532	2	6	0.944653	0.874614	0.993698	1.14135	1.00634	1.20379	0.959523	1.1255	1.0862	0.323887	ns
Q9D819	Inorganic pyrophosphatase	Ppa1	40.48	289	11	39	0.880657	0.979937	1.01166	0.94353	1.00949	1.04633	0.990599	1.10087	1.08688	0.068128	ns
P54731	FAS-associated factor 1	Faf1	5.24	649	3	9	1.07854	1.04098	0.86666	0.808862	0.960634	0.885201	1.11944	1.16092	1.08726	0.405013	ns
Q01853	Transitional endoplasmic reticulum ATPase	Vcp	67.87	806	44	307	0.910431	0.959362	0.97703	0.959849	1.02609	1.02351	1.02414	1.06633	1.08758	0.00422339	**
P35282	Ras-related protein Rab-21	Rab21	9.46	222	2	6	0.871678	1.26745	0.996326	0.929826	1.08027	0.809107	1.52866	1.00369	1.08768	0.634214	ns
Q99MN1	Lysine--tRNA ligase	Kars	19.66	595	11	29	0.996255	0.931295	0.950505	0.920562	1.00942	1.00376	1.01603	1.1031	1.08785	0.0309444	*
Q99LB6	Methionine adenosyltransferase 2 subunit beta	Mat2b	13.77	334	4	10	1.04202	1.03653	0.685717	0.96476	1.16052	0.934519	1.07712	0.884579	1.08788	0.468548	ns
Q8BJW6	Eukaryotic translation initiation factor 2A	Eif2a	9.81	581	5	13	0.980479	0.941172	0.85343	1.12415	1.00176	0.998242	1.00704	1.23541	1.08802	0.330965	ns
Q8R127	Saccharopine dehydrogenase-like oxidoreductase	Sccpdh	22.61	429	9	30	0.906267	1.04696	1.01406	0.963008	0.986133	1.22911	0.941035	1.12028	1.0881	0.293942	ns
Q61584	Fragile X mental retardation syndrome-related protein 1	Fxr1	17.28	677	9	37	0.913993	0.922075	1.02749	0.898619	1.0404	1.05467	0.980765	1.01961	1.08858	0.0590443	ns
Q8CGY6	Protein unc-45 homolog B	Unc45b	36.95	931	30	115	0.824807	0.989129	1.01148	1.01099	0.96795	1.01324	0.943	1.25528	1.08942	0.356871	ns
Q8BP47	Asparagine--tRNA ligase, cytoplasmic	Nars	13.6	559	7	30	0.932135	1.00575	0.918112	0.971129	1.07723	0.994283	1.08998	1.00937	1.08982	0.0338272	*
Q00519	Xanthine dehydrogenase/oxidase	Xdh	10.19	1335	10	28	1.02973	0.884132	1.00273	0.761314	1.12949	0.997278	1.02199	0.859691	1.08987	0.357211	ns
O35226	26S proteasome non-ATPase regulatory subunit 4	Psmd4	28.72	376	8	26	1.0068	0.938824	1.04668	0.980769	1.25518	0.974867	0.993245	1.10819	1.09021	0.265258	ns
P11103	Poly [ADP-ribose] polymerase 1	Parp1	1.97	1013	2	4	1.26648	0.850547	1.01241	0.979357	0.95761	1.14952	1.38561	0.987737	1.09046	0.505428	ns
Q9DCC8	Mitochondrial import receptor subunit TOM20 homolog	Tomm20	13.79	145	2	6	0.990849	0.839343	1.05572	0.887749	0.972683	1.07606	1.00924	1.05888	1.09094	0.184404	ns
Q9D517	1-acyl-sn-glycerol-3-phosphate acyltransferase gamma	Agpat3	13.3	376	5	21	1.00206	0.750329	1.11562	0.99794	0.97282	1.07268	0.948978	1.22323	1.09099	0.410419	ns
Q4VA53	Sister chromatid cohesion protein PDS5 homolog B	Pds5b	1.24	1446	2	5	0.832357	1.11739	0.998312	1.00169	0.99339	1.0512	1.37546	0.892229	1.09178	0.485239	ns
Q61598	Rab GDP dissociation inhibitor beta	Gdi2	39.1	445	12	89	0.966453	0.987459	0.996223	0.902302	1.05546	1.00379	1.0586	1.09219	1.09282	0.0192842	*
P32233	Developmentally-regulated GTP-binding protein 1	Drg1	15.53	367	4	12	0.994344	1.08097	1.0037	0.892477	0.996313	0.97745	1.05283	1.31391	1.09292	0.343735	ns
P70398	Probable ubiquitin carboxyl-terminal hydrolase FAF-X	Usp9x	5.28	2559	12	29	0.994293	1.01813	0.903219	0.938612	1.00574	1.09036	0.99128	1.12521	1.09297	0.0772294	ns
Q99KJ8	Dynactin subunit 2	Dctn2	30.1	402	11	41	0.874487	0.937742	1.01551	0.932931	1.0635	0.984727	1.02105	1.04151	1.0931	0.0490616	*
Q9CQE7	Endoplasmic reticulum-Golgi intermediate compartment protein 3	Ergic3	5.74	383	2	5	0.970548	0.804096	0.866218	1.22708	1.04311	0.934173	1.22378	1.03035	1.09397	0.449701	ns
Q9R0G6	Cartilage oligomeric matrix protein	Comp	8.21	755	5	18	1.03388	0.536411	0.697283	1.49313	0.321905	1.75157	1.07472	0.967229	1.09432	0.814962	ns
Q91WK2	Eukaryotic translation initiation factor 3 subunit H	Eif3h	27.56	352	9	23	0.899385	0.98734	0.943288	0.959403	1.01282	1.01564	1.09511	1.02725	1.09537	0.0149134	*
Q8QZY1	Eukaryotic translation initiation factor 3 subunit L	Eif3l	8.33	564	4	10	1.01389	0.986304	0.880772	0.971051	1.03621	0.985969	1.09676	1.1008	1.09547	0.0599475	ns
P35293	Ras-related protein Rab-18	Rab18	48.06	206	8	24	0.974056	0.79639	1.33025	0.971166	0.973208	1.20071	1.02663	1.261	1.0957	0.492048	ns
Q9WTI7	Unconventional myosin-Ic	Myo1c	19.1	1063	17	57	1.02579	0.9159	0.974857	0.960543	1.09656	0.954502	1.07576	1.12612	1.09694	0.0865667	ns
Q9ET54	Palladin	Palld	6.61	1408	6	15	0.876454	1.03366	0.872931	0.967439	1.03703	0.912205	1.0829	1.0826	1.09712	0.15461	ns
Q9D1P4	Cysteine and histidine-rich domain-containing protein 1	Chordc1	9.67	331	2	5	0.921312	1.13832	0.946825	0.984353	1.02556	1.00051	0.999494	1.35342	1.09727	0.375213	ns
Q9CQM5	Thioredoxin domain-containing protein 17	Txndc17	26.83	123	3	15	0.878665	1.06589	0.938532	0.983861	1.1157	0.940304	1.0164	1.17109	1.09738	0.199524	ns
Q9CU62	Structural maintenance of chromosomes protein 1A	Smc1a	2.68	1233	4	9	1.06204	0.763748	0.811955	1.00001	1.06581	0.868486	0.999987	1.05774	1.09738	0.345706	ns
P51660	Peroxisomal multifunctional enzyme type 2	Hsd17b4	17.01	735	10	33	0.980922	0.976664	0.93779	0.980073	1.02945	1.01945	1.13143	1.07584	1.09824	0.0265706	*
Q80XI3	Eukaryotic translation initiation factor 4 gamma 3	Eif4g3	3.8	1579	2	14	1.09927	0.679839	0.987525	0.789374	0.713893	1.04674	1.01263	1.13733	1.09972	0.526459	ns
P40336	Vacuolar protein sorting-associated protein 26A	Vps26a	16.51	327	4	12	1.00629	0.914281	0.937974	0.93855	1.15096	0.993747	1.01825	1.0144	1.10014	0.072085	ns
Q8C6G8	WD repeat-containing protein 26	Wdr26	3.43	641	2	4	0.99787	1.28969	0.721817	0.638177	1.03172	0.838556	1.14131	1.00213	1.10039	0.598068	ns
Q80ZS3	28S ribosomal protein S26, mitochondrial	Mrps26	19	200	3	9	1.0046	1.13223	0.990657	0.60171	1.00289	1.1234	0.997123	0.98018	1.10039	0.482601	ns
Q9JIG7	Coiled-coil domain-containing protein 22	Ccdc22	3.99	627	2	6	1.01602	0.984229	0.939823	0.952432	1.12272	0.944042	1.19499	1.02543	1.10139	0.170049	ns
Q61081	Hsp90 co-chaperone Cdc37	Cdc37	17.41	379	4	15	0.970465	0.999947	0.961006	0.962877	1.04062	1.00005	1.1495	1.10032	1.10174	0.0525085	ns
Q9R0P3	S-formylglutathione hydrolase	Esd	31.56	282	8	44	0.898105	1.00751	0.947661	0.921168	1.05925	1.02437	0.99255	1.0844	1.1023	0.0213648	*
Q9QUM9	Proteasome subunit alpha type-6	Psma6	39.84	246	9	41	0.957225	0.953495	0.899739	0.99596	1.05554	1.00406	1.10151	1.0418	1.10416	0.0126276	*
Q8VCI5	Peroxisomal biogenesis factor 19	Pex19	17.06	299	4	12	0.843128	1.02262	0.889464	1.04791	1.12821	0.977884	0.932675	1.16168	1.10447	0.234154	ns
Q99JW4	LIM and senescent cell antigen-like-containing domain protein 1	Lims1	14.46	325	4	9	1.01711	1.02837	0.854275	0.983174	0.959009	1.11451	0.871539	1.34597	1.1051	0.413339	ns
P36536	GTP-binding protein SAR1a	Sar1a	23.74	198	2	19	0.829487	0.919835	1.04667	0.903101	1.03852	0.986901	1.01327	1.05191	1.10584	0.11528	ns
Q11136	Xaa-Pro dipeptidase	Pepd	7.91	493	4	15	0.976978	1.099	0.770515	0.915016	1.02356	0.951257	1.06774	1.11975	1.10656	0.255831	ns
Q8BXQ2	GPI transamidase component PIG-T	Pigt	2.41	582	2	3	1.00033	0.954232	0.814285	0.996263	1.01933	1.14813	1.00091	0.99967	1.10702	0.125835	ns
Q9JIF0	Protein arginine N-methyltransferase 1	Prmt1	23.18	371	5	25	0.904082	1.10263	0.975015	0.910962	1.09494	1.00277	1.2158	0.997234	1.1074	0.180301	ns
Q8BXC6	COMM domain-containing protein 2	Commd2	8.04	199	2	6	0.846309	1.114	0.920216	0.828072	1.05411	0.999802	1.0002	1.05282	1.10741	0.226054	ns
Q64282	Interferon-induced protein with tetratricopeptide repeats 1	Ifit1	8.42	463	3	6	1.25599	0.629533	0.767818	1.00772	1.29754	0.99234	1.15588	0.618317	1.11008	0.634362	ns
Q99KK7	Dipeptidyl peptidase 3	Dpp3	22.22	738	13	43	0.968683	0.93443	0.987582	0.98037	1.01257	1.11373	1.07977	1.09258	1.11046	0.00921131	**
Q9D8B3	Charged multivesicular body protein 4b	Chmp4b	37.05	224	7	26	1.03195	0.969035	0.898004	0.899386	1.13993	1.14208	1.11038	0.83045	1.11175	0.264337	ns
Q8N7N5	DDB1- and CUL4-associated factor 8	Dcaf8	3.89	591	2	5	1.11059	0.841858	0.864937	1.02617	1.34728	0.723285	1.22854	0.9745	1.11189	0.519259	ns
Q9Z0E6	Guanylate-binding protein 1	Gbp2	12.22	589	5	16	1.15603	0.757641	0.514203	1.20937	0.927114	0.919588	1.11987	1.07862	1.11216	0.592067	ns
O54988	STE20-like serine/threonine-protein kinase	Slk	5.43	1233	5	16	1.10171	0.929735	0.88673	0.92747	1.04119	1.14868	1.13388	0.960436	1.11404	0.1424	ns
Q9Z130	Heterogeneous nuclear ribonucleoprotein D-like	Hnrnpdl	13.29	301	3	17	0.988574	0.950483	0.882217	0.985471	1.01156	1.05071	1.15262	1.02719	1.11436	0.0374343	*
Q9D1E6	Tubulin-folding cofactor B	Tbcb	14.75	244	4	16	0.912082	1.00112	0.879264	1.02897	1.22892	0.941002	1.09391	0.998881	1.11548	0.190406	ns
Q91XD7	Cysteine-rich with EGF-like domain protein 1	Creld1	12.38	420	5	10	0.925153	1.05219	0.995414	0.992642	1.00274	1.252	0.997265	1.17225	1.11572	0.169604	ns
P09602	Non-histone chromosomal protein HMG-17	Hmgn2	31.11	90	3	7	1.45836	0.864741	1.04314	0.801339	1.05619	1.80584	0.958644	0.829913	1.1159	0.666337	ns
Q9CYZ6	Uncharacterized protein C19orf60 homolog	Uncharacterized protein C19orf60 homolog	12.43	169	2	6	1.01955	0.870397	0.84739	1.03432	1.09554	0.945953	0.980828	1.18753	1.11618	0.188456	ns
Q6ZQ58	La-related protein 1	Larp1	1.4	1072	2	7	0.915251	0.775601	0.928268	1.19757	0.997086	1.07853	1.18197	1.00292	1.11628	0.316728	ns
Q922Y1	UBX domain-containing protein 1	Ubxn1	22.9	297	6	13	0.989474	1.01064	0.763187	0.978391	1.04313	1.10627	0.969734	1.05803	1.11638	0.160007	ns
Q9EQH2	Endoplasmic reticulum aminopeptidase 1	Erap1	5.59	930	4	10	1.2745	0.712092	1.10801	0.87836	1.19647	0.902517	1.48087	0.859657	1.11743	0.563241	ns
Q8BK64	Activator of 90 kDa heat shock protein ATPase homolog 1	Ahsa1	27.51	338	8	20	1.00843	0.90575	0.967562	0.974797	1.08827	0.991639	1.05334	1.17937	1.11826	0.0547776	ns
Q91WC0	Histone-lysine N-methyltransferase setd3	Setd3	5.89	594	3	9	0.947755	0.963917	0.932299	1.04518	1.02205	1.09482	0.978428	1.25605	1.11884	0.15491	ns
Q99MQ4	Asporin	Aspn	28.42	373	9	44	0.836262	0.93288	1.12577	0.814224	1.09004	1.06117	0.950399	1.05219	1.11988	0.222433	ns
Q99JI4	26S proteasome non-ATPase regulatory subunit 6	Psmd6	31.62	389	13	38	0.978491	0.950742	0.986947	0.878872	1.12521	1.04549	1.06881	1.01323	1.1206	0.0152693	*
P26638	Serine--tRNA ligase, cytoplasmic	Sars	13.48	512	7	20	0.964101	0.973567	1.02715	0.694085	0.876896	1.07104	1.06661	1.08642	1.12082	0.2711	ns
Q9CY64	Biliverdin reductase A	Blvra	27.46	295	8	24	0.949703	1.07521	0.905597	0.895395	1.14979	1.00406	0.995953	1.1391	1.12102	0.0963113	ns
Q9Z2U0	Proteasome subunit alpha type-7	Psma7	41.53	248	8	38	0.904429	0.92798	0.941339	0.994423	1.05275	1.0857	1.00561	1.08035	1.12108	0.0050239	**
P70195	Proteasome subunit beta type-7	Psmb7	11.91	277	3	14	0.937381	1.00458	0.91424	0.995444	1.07866	1.12194	0.993578	1.12776	1.1221	0.0243235	*
P12815	Programmed cell death protein 6	Pdcd6	15.71	191	3	5	1.09743	0.928073	0.999729	1.00027	1.20694	0.936718	1.42392	0.952397	1.12283	0.371724	ns
P47791	Glutathione reductase, mitochondrial	Gsr	10.6	500	5	21	1.0026	0.908261	0.912641	0.97269	1.11091	1.07934	1.07598	0.997402	1.12313	0.0129458	*
Q99K01	Pyridoxal-dependent decarboxylase domain-containing protein 1	Pdxdc1	3.56	787	2	6	1.21855	1.03911	0.355369	0.962361	1.20533	0.664357	1.204	0.9421	1.12317	0.64764	ns
Q9CX00	IST1 homolog	Ist1	4.97	362	2	6	0.969123	0.940545	0.985424	0.95206	1.11349	1.01479	1.05705	1.14192	1.1248	0.018946	*
P63028	Translationally-controlled tumor protein	Tpt1	41.28	172	8	111	0.877039	0.927785	1.00022	0.93527	1.102	1.00844	0.999777	1.10186	1.12613	0.0212321	*
Q8BG32	26S proteasome non-ATPase regulatory subunit 11	Psmd11	42.42	422	16	65	0.994337	0.957002	0.977743	0.958515	1.08849	1.0057	1.14372	1.14229	1.12671	0.0278742	*
G5E829	Plasma membrane calcium-transporting ATPase 1	Atp2b1	9.26	1220	4	20	0.920539	0.996037	0.839607	0.966997	1.12496	1.00398	1.0596	1.0069	1.12684	0.038805	*
Q9CXR1	Dehydrogenase/reductase SDR family member 7	Dhrs7	12.13	338	4	11	1.03814	0.970531	0.849675	0.96026	1.02833	0.972452	1.20444	1.10004	1.12744	0.106608	ns
Q3UJB9	Enhancer of mRNA-decapping protein 4	Edc4	2.06	1406	2	6	1.07042	1.05517	0.644686	0.729156	1.0058	0.911386	0.994233	1.03403	1.12745	0.389764	ns
Q60847	Collagen alpha-1(XII) chain	Col12a1	17.76	3120	47	156	1.0221	0.846642	0.769765	1.31706	0.608523	1.58327	1.29299	0.97838	1.12833	0.623352	ns
Q9R1P0	Proteasome subunit alpha type-4	Psma4	48.66	261	10	49	0.999264	0.874357	0.971709	0.872794	1.10574	1.00074	1.08954	1.00197	1.12906	0.0327284	*
P63242	Eukaryotic translation initiation factor 5A-1	Eif5a	44.16	154	4	50	0.881609	0.975581	1.02503	0.867121	1.14575	1.02687	0.969048	1.09225	1.12924	0.0659063	ns
P28658	Ataxin-10	Atxn10	6.74	475	2	4	1.01118	0.988941	0.878339	0.979246	1.05347	0.935693	1.27182	1.09539	1.12926	0.173934	ns
Q80UU9	Membrane-associated progesterone receptor component 2	Pgrmc2	9.68	217	2	4	0.896836	0.845632	0.910452	1.06481	1.03019	1.09839	0.970698	1.10126	1.12987	0.0839936	ns
Q9QUR7	Peptidyl-prolyl cis-trans isomerase NIMA-interacting 1	Pin1	25.45	165	3	8	0.865506	0.88163	0.904749	1.04966	1.10043	1.03108	0.969858	1.08112	1.12993	0.0628573	ns
Q60575	Kinesin-like protein KIF1B	Kif1b	3.08	1816	2	10	1.02561	0.97503	0.821364	0.944119	1.06537	0.957076	1.02987	1.20346	1.13002	0.121179	ns
Q9DB05	Alpha-soluble NSF attachment protein	Napa	29.83	295	7	24	0.934849	0.94378	0.994749	0.781213	1.00528	1.03177	1.08261	1.01838	1.13229	0.0729198	ns
Q8K1J6	CCA tRNA nucleotidyltransferase 1, mitochondrial	Trnt1	6.91	434	3	6	0.929489	1.341	0.737534	0.73732	1.1394	0.905582	1.07586	1.12128	1.13264	0.461567	ns
Q9DBS1	Transmembrane protein 43	Tmem43	8.5	400	4	13	1.1041	0.899149	0.778672	0.874714	1.07683	0.96693	1.0342	1.06379	1.13267	0.175205	ns
O88342	WD repeat-containing protein 1	Wdr1	18.98	606	13	48	0.965578	0.929494	0.976059	0.949155	1.05668	1.02453	1.12699	1.12103	1.13322	0.00938155	**
Q8BWM0	Prostaglandin E synthase 2	Ptges2	16.93	384	4	6	0.862626	0.863258	0.96846	1.05836	0.76281	1.3834	1.03257	1.07429	1.13334	0.410743	ns
P39054	Dynamin-2	Dnm2	19.43	870	9	39	1.00537	0.917451	0.911654	0.97424	1.16012	0.99466	1.14638	1.02008	1.13457	0.0491297	*
O08529	Calpain-2 catalytic subunit	Capn2	17.29	700	10	37	0.974722	0.98161	0.955169	0.978545	1.10728	1.01873	1.10358	1.18472	1.13477	0.0286657	*
Q8R016	Bleomycin hydrolase	Blmh	14.07	455	6	24	0.834066	1.01146	0.974557	0.854841	1.11649	1.04123	0.988673	1.02409	1.13485	0.0608678	ns
Q9CX56	26S proteasome non-ATPase regulatory subunit 8	Psmd8	21.25	353	9	23	0.950574	0.961114	0.9465	0.866417	1.05186	1.04046	1.07478	1.05985	1.13487	0.00706338	**
Q8BNU0	Armadillo repeat-containing protein 6	Armc6	5.34	468	2	6	1.26817	0.863212	0.930078	0.929028	0.875846	1.31805	1.26304	1.07518	1.13573	0.357366	ns
P13542	Myosin-8	Myh8	68.92	1937	31	11924	0.923726	0.750826	1.12675	1.03005	0.884688	0.970825	1.13372	1.36385	1.13618	0.365786	ns
Q8BMA6	Signal recognition particle subunit SRP68	Srp68	10.56	625	6	14	0.927096	0.962853	0.755875	1.02892	1.05843	1.05174	0.971895	1.09333	1.13624	0.118446	ns
Q60864	Stress-induced-phosphoprotein 1	Stip1	31.49	543	19	70	0.888352	0.978003	0.911096	0.88327	1.02249	1.02749	1.03284	1.07677	1.13628	0.00479477	**
F6ZDS4	Nucleoprotein TPR	Tpr	3.41	2431	7	22	0.98856	0.901764	0.905006	0.968881	1.15107	1.01157	1.07234	1.04272	1.13642	0.0155287	*
Q3UPL0	Protein transport protein Sec31A	Sec31a	8.62	1230	9	23	0.858835	0.90656	1.04314	0.957307	0.958641	1.07846	1.0612	1.18225	1.13668	0.0781986	ns
Q9CPX6	Ubiquitin-like-conjugating enzyme ATG3	Atg3	8.28	314	2	6	0.869704	0.787149	0.91918	1.34538	0.920003	1.30889	1.08695	1.14279	1.137	0.405585	ns
Q9JMH9	Unconventional myosin-XVIIIa	Myo18a	11.76	2050	23	78	0.961388	0.858483	0.905825	0.995103	1.00492	1.0106	1.0443	1.17503	1.13816	0.0447403	*
Q9CRB6	Tubulin polymerization-promoting protein family member 3	Tppp3	35.23	176	7	27	0.935875	0.947634	0.942055	0.970642	1.09987	1.03025	1.10968	1.08184	1.13841	0.00226621	**
P14685	26S proteasome non-ATPase regulatory subunit 3	Psmd3	25.47	530	14	54	0.983203	0.949134	0.830982	0.927663	1.06016	1.01708	1.0557	1.06917	1.13848	0.0237088	*
Q61207	Prosaposin	Psap	20.11	557	11	46	1.01607	0.908178	0.898573	0.984188	1.08457	0.97767	1.18582	1.08637	1.13854	0.0476615	*
O55013	Trafficking protein particle complex subunit 3	Trappc3	8.89	180	2	4	0.966244	1.00123	0.902456	0.998768	0.974451	1.02746	1.16989	1.23886	1.14009	0.110625	ns
Q9D8W5	26S proteasome non-ATPase regulatory subunit 12	Psmd12	19.08	456	9	23	0.959398	0.961357	0.993094	0.873929	1.13626	1.00695	1.10355	1.07405	1.14072	0.0121951	*
Q91YW3	DnaJ homolog subfamily C member 3	Dnajc3	10.12	504	4	10	1.13278	1.01257	0.815379	0.519847	0.987585	1.02584	1.07959	0.877701	1.14082	0.437349	ns
P62196	26S protease regulatory subunit 8	Psmc5	40.89	406	13	57	1.09567	0.958395	0.9641	0.790277	1.0335	0.967585	1.17257	1.17881	1.14284	0.148056	ns
Q9WVJ2	26S proteasome non-ATPase regulatory subunit 13	Psmd13	29.26	376	11	41	0.899215	0.955984	0.96861	0.947739	1.09782	1.0788	1.03241	1.10147	1.1429	0.000863785	***
P53811	Phosphatidylinositol transfer protein beta isoform	Pitpnb	16.24	271	2	7	1.07289	0.793699	0.985521	1.06701	0.978937	1.01469	1.52551	0.960985	1.14314	0.400417	ns
Q8R1B4	Eukaryotic translation initiation factor 3 subunit C	Eif3c	10.54	911	10	28	0.9134	0.885548	0.991883	1.00044	0.999564	1.10248	1.12138	1.11593	1.14457	0.0147588	*
Q64727	Vinculin	Vcl	57.04	1066	63	324	0.939365	0.952394	0.960142	0.977001	1.02354	1.08749	1.10951	1.16284	1.14481	0.0138352	*
Q9QZB7	Actin-related protein 10	Actr10	4.8	417	2	6	0.893846	0.840507	0.968657	0.975172	1.02546	1.06012	1.03822	1.09805	1.14781	0.0163129	*
Q8R1Q8	Cytoplasmic dynein 1 light intermediate chain 1	Dync1li1	15.3	523	6	14	0.935578	0.973031	0.894789	1.014	0.986193	1.03509	1.0614	1.30013	1.14811	0.13433	ns
P97927	Laminin subunit alpha-4	Lama4	7.21	1816	10	29	1.00176	0.896726	0.823887	0.967848	0.998243	1.11217	1.07537	1.05599	1.14946	0.0310387	*
P59325	Eukaryotic translation initiation factor 5	Eif5	13.05	429	4	15	0.955464	0.75454	0.821023	1.21386	1.03735	1.22772	1.07751	0.963991	1.14999	0.283108	ns
Q3U0V1	Far upstream element-binding protein 2	Khsrp	13.77	748	7	27	0.956094	0.77719	0.849228	1.06493	1.11774	0.985642	1.01457	1.07704	1.15012	0.115894	ns
O88967	ATP-dependent zinc metalloprotease YME1L1	Yme1l1	6.15	715	2	7	1.43619	0.630314	0.985717	0.860451	0.795507	1.10011	1.01449	1.59119	1.15044	0.560139	ns
P28352	DNA-(apurinic or apyrimidinic site) lyase	Apex1	17.67	317	4	12	1.03739	0.894168	0.963954	0.89818	1.26196	1.14875	1.16898	0.785855	1.15074	0.270663	ns
P60229	Eukaryotic translation initiation factor 3 subunit E	Eif3e	12.81	445	6	21	1.00314	0.85889	0.996869	0.960269	1.14548	0.979342	1.18213	1.08863	1.15093	0.0434561	*
P54728	UV excision repair protein RAD23 homolog B	Rad23b	18.27	416	5	29	0.911226	0.983402	0.982979	1.00852	1.1239	0.992899	1.00715	1.35052	1.15139	0.172623	ns
Q61738	Integrin alpha-7	Itga7	4.24	1179	5	21	0.993217	0.944933	0.919738	0.991433	1.04865	1.00683	1.17552	1.20165	1.15154	0.0476251	*
P99026	Proteasome subunit beta type-4	Psmb4	15.91	264	4	18	0.921725	0.867175	1.02052	0.880436	1.11534	1.05481	0.97989	1.09944	1.15167	0.0234259	*
O08547	Vesicle-trafficking protein SEC22b	Sec22b	28.37	215	6	25	1.01398	0.952987	0.901064	0.986213	1.14748	0.954811	1.19541	1.14176	1.15184	0.0632736	ns
Q9EPM5	Syncoilin	Sync	9.57	470	4	14	1.00109	0.90403	0.8834	0.938305	1.03566	1.04126	0.99891	1.21838	1.15224	0.0558869	ns
Q60634	Flotillin-2	Flot2	16.82	428	6	15	0.848248	0.8301	0.919303	1.05281	0.949844	1.05937	1.08513	1.11377	1.15276	0.0702328	ns
Q9D1M0	Protein SEC13 homolog	Sec13	9.94	322	3	8	0.922005	1.06358	0.693446	0.898873	1.03264	0.968392	1.04003	1.08503	1.15322	0.169787	ns
Q3TZZ7	Extended synaptotagmin-2	Esyt2	2.01	845	2	4	0.957543	0.917539	0.98124	0.977685	1.06634	1.09441	1.24462	1.01912	1.15401	0.0510877	ns
Q99L45	Eukaryotic translation initiation factor 2 subunit 2	Eif2s2	21.75	331	9	24	0.878675	1.0854	0.821633	0.799579	1.06443	0.991583	1.0753	1.00849	1.15466	0.120434	ns
Q9WU78	Programmed cell death 6-interacting protein	Pdcd6ip	24.63	869	21	63	0.974391	0.923572	0.852217	0.932678	1.06976	1.02628	1.0625	1.09437	1.15479	0.00526857	**
Q6A0A2	La-related protein 4B	Larp4b	3.64	741	2	5	0.937841	1.10084	0.978426	0.9486	1.46951	1.143	0.946132	1.02205	1.15508	0.280575	ns
Q6PDL0	Cytoplasmic dynein 1 light intermediate chain 2	Dync1li2	3.86	492	2	6	0.99114	0.989849	0.981524	0.856689	1.14117	1.13698	1.12702	1.00894	1.15577	0.0172042	*
Q99PT1	Rho GDP-dissociation inhibitor 1	Arhgdia	42.65	204	7	35	0.992554	0.955348	0.995144	0.983958	1.22757	1.00488	1.14651	1.16181	1.1563	0.0440444	*
Q99LI8	Hepatocyte growth factor-regulated tyrosine kinase substrate	Hgs	6.58	775	6	12	0.963979	0.86464	0.857117	1.00277	0.997235	1.07174	1.05715	1.14388	1.15765	0.0225228	*
Q8CGF7	Transcription elongation regulator 1	Tcerg1	1.82	1100	2	4	1.05693	0.796	0.795763	0.916527	1.03155	0.99925	1.00075	1.0964	1.15784	0.104331	ns
Q4U4S6	Xin actin-binding repeat-containing protein 2	Xirp2	4.97	3784	18	48	1.05028	0.82974	0.807677	0.952123	0.927508	1.08375	1.1321	1.07334	1.15849	0.0938514	ns
Q8BTS4	Nuclear pore complex protein Nup54	Nup54	5.88	510	2	5	1.00684	0.993207	0.882983	0.648784	1.03166	1.07334	1.0509	0.942285	1.16036	0.1871	ns
Q9D0R2	Threonine--tRNA ligase, cytoplasmic	Tars	12.33	722	7	23	0.988516	0.80118	0.890793	0.987347	1.1098	1.05832	1.01162	1.07788	1.1608	0.037959	*
Q9QYB1	Chloride intracellular channel protein 4	Clic4	16.6	253	3	10	1.00739	0.95417	0.73078	1.06543	0.992667	0.882716	1.33474	1.15388	1.16133	0.266573	ns
P35123	Ubiquitin carboxyl-terminal hydrolase 4	Usp4	5.41	962	4	17	1.01054	0.901867	0.914928	0.962255	1.16196	1.07854	0.989569	1.1777	1.16313	0.0286627	*
Q61206	Platelet-activating factor acetylhydrolase IB subunit beta	Pafah1b2	12.23	229	2	8	0.97038	1.03151	1.05898	0.336764	1.21818	0.914565	0.793522	1.03052	1.16457	0.506937	ns
Q8VDP4	Cell cycle and apoptosis regulator protein 2	Ccar2	2.17	922	2	6	0.916595	0.840201	0.983131	0.843633	1.06928	1.02623	1.06102	1.01716	1.16468	0.0167037	*
Q9D1J3	SAP domain-containing ribonucleoprotein	Sarnp	22.86	210	4	11	0.960963	0.918528	0.873789	0.946805	1.14625	1.04062	1.05329	1.07266	1.1656	0.00267357	**
Q3UHZ5	Leiomodin-2	Lmod2	7.64	550	4	11	1.1558	0.696556	0.941857	1.04038	0.929647	0.961184	1.16714	1.41331	1.16604	0.325337	ns
Q6ZWX6	Eukaryotic translation initiation factor 2 subunit 1	Eif2s1	32.06	315	8	33	0.988295	1.01101	0.857531	0.816933	1.1001	0.989108	1.10842	1.08657	1.16616	0.0415174	*
Q8CH72	E3 ubiquitin-protein ligase TRIM32	Trim32	3.97	655	2	6	1.23448	0.451744	1.0602	0.838261	1.10731	0.943217	0.931952	1.19788	1.16617	0.458111	ns
P58871	182 kDa tankyrase-1-binding protein	Tnks1bp1	2.56	1720	3	5	1.04529	0.883244	0.956198	0.650387	1.00161	1.01874	1.10525	0.998389	1.16658	0.179981	ns
P09470	Angiotensin-converting enzyme	Ace	5.26	1312	6	18	0.773034	1.13167	0.829392	0.824639	1.06561	1.03096	0.969971	1.08511	1.16661	0.166526	ns
Q9QZQ8	Core histone macro-H2A.1	H2afy	43.01	372	12	73	1.02374	0.955544	0.910699	0.950936	1.21779	1.11889	1.16834	0.976807	1.16686	0.0460148	*
Q921J2	GTP-binding protein Rheb	Rheb	12.5	184	2	6	0.945919	0.823396	1.05717	0.922598	1.13038	1.15836	0.897336	1.19274	1.16797	0.109732	ns
Q8BJY1	26S proteasome non-ATPase regulatory subunit 5	Psmd5	13.69	504	6	20	1.01308	0.987089	0.792322	0.878429	1.14311	0.909393	1.11472	1.12059	1.16805	0.084546	ns
Q64310	Surfeit locus protein 4	Surf4	9.67	269	2	5	0.917026	0.981068	0.602724	1.09784	1.0193	0.937953	1.1489	1.09869	1.16845	0.257971	ns
O88531	Palmitoyl-protein thioesterase 1	Ppt1	20.26	306	5	14	1.3075	0.856845	1.05053	0.857421	0.951903	0.791239	1.17001	1.85632	1.1712	0.53426	ns
Q9WU28	Prefoldin subunit 5	Pfdn5	33.12	154	4	11	0.964133	0.833486	1.0305	0.780732	1.11915	1.07797	1.06036	0.970407	1.17153	0.0687289	ns
Q9ES28	Rho guanine nucleotide exchange factor 7	Arhgef7	3.83	862	2	5	1.1756	0.933526	0.548665	0.983554	0.894912	1.06096	1.01672	1.29471	1.1719	0.360366	ns
Q9JKV1	Proteasomal ubiquitin receptor ADRM1	Adrm1	5.9	407	2	9	0.922382	0.750619	0.98207	0.966341	1.11875	1.07247	1.03586	1.01826	1.17229	0.0532739	ns
Q8CHW4	Translation initiation factor eIF-2B subunit epsilon	Eif2b5	4.04	717	3	9	0.879415	0.892247	0.794895	0.985249	1.01497	1.0343	1.06576	1.05004	1.17266	0.0249925	*
Q6P542	ATP-binding cassette sub-family F member 1	Abcf1	7.89	837	6	16	0.937473	0.781044	0.720023	1.09072	1.03839	0.981744	1.10191	1.0186	1.17323	0.162651	ns
O54734	Dolichyl-diphosphooligosaccharide--protein glycosyltransferase 48 kDa subunit	Ddost	14.74	441	6	24	0.914447	0.906239	1.03884	0.958802	1.25047	0.96261	1.10611	1.16098	1.17333	0.064357	ns
Q8BMJ2	Leucine--tRNA ligase, cytoplasmic	Lars	8.32	1178	9	23	0.978319	0.908805	0.892945	0.990055	1.19754	1.01004	1.10946	1.10742	1.17356	0.0150311	*
O88667	GTP-binding protein RAD	Rrad	13.96	308	3	6	1.33849	0.875951	0.398946	1.039	1.26472	1.12223	0.962461	0.93732	1.17368	0.494539	ns
Q8BU88	39S ribosomal protein L22, mitochondrial	Mrpl22	15.53	206	3	8	1.0135	0.85883	0.986676	0.77025	1.04868	1.15756	0.834052	1.22063	1.17405	0.179983	ns
Q9Z2U1	Proteasome subunit alpha type-5	Psma5	51.04	241	9	37	0.980132	0.868085	0.887158	0.885875	1.10155	1.02027	1.08991	1.04062	1.17428	0.00311346	**
P46061	Ran GTPase-activating protein 1	Rangap1	3.74	589	2	6	0.837866	0.871758	0.981739	0.917061	1.0186	1.06111	1.108	1.05251	1.17509	0.00766772	**
Q9D0T1	NHP2-like protein 1	Snu13	18.75	128	2	9	0.808359	0.83594	1.14928	0.792164	0.916499	1.1128	1.0941	1.09111	1.17535	0.168714	ns
Q8BHG1	Nardilysin	Nrdc	6.8	1161	7	19	0.950126	0.980601	0.80772	1.01978	1.0519	0.935901	1.28841	1.15271	1.17846	0.115123	ns
P15089	Mast cell carboxypeptidase A	Cpa3	7.67	417	3	9	0.928715	1.16355	0.982963	0.817379	0.959484	1.236	1.01733	1.37467	1.17852	0.203355	ns
P21126	Ubiquitin-like protein 4A	Ubl4a	24.2	157	3	8	0.976461	0.89807	0.89775	1.06277	0.966543	1.22867	1.02411	1.30456	1.17962	0.121761	ns
Q99LD8	N(G),N(G)-dimethylarginine dimethylaminohydrolase 2	Ddah2	18.95	285	3	12	1.00678	0.926592	0.993268	0.543448	1.03367	1.13701	0.909187	1.01445	1.17989	0.258933	ns
P30416	Peptidyl-prolyl cis-trans isomerase FKBP4	Fkbp4	8.3	458	4	12	0.972254	0.957758	1.03446	0.822274	1.2073	0.978494	1.26095	1.02198	1.18009	0.0911614	ns
Q60605	Myosin light polypeptide 6	Myl6	62.91	151	6	370	1.03259	0.932422	0.950565	0.952858	1.28499	1.12002	1.19408	0.968436	1.18072	0.0742974	ns
O88322	Nidogen-2	Nid2	10.05	1403	12	37	0.970231	0.844454	0.878098	0.929565	1.0823	1.07869	1.03068	1.09427	1.1832	0.00442299	**
Q99PG2	Opioid growth factor receptor	Ogfr	12.95	633	3	15	1.05063	0.78365	0.838019	0.985165	1.29321	0.997384	1.03631	1.00262	1.18375	0.12581	ns
Q9EQP2	EH domain-containing protein 4	Ehd4	35.49	541	15	59	0.933933	0.830217	0.965231	0.865793	1.04811	1.03602	1.09851	1.07845	1.18523	0.00702933	**
P11031	Activated RNA polymerase II transcriptional coactivator p15	Sub1	30.71	127	4	14	1.03425	0.748924	0.705188	0.967352	1.03019	1.06634	1.02251	0.977987	1.18558	0.139456	ns
Q3UHX2	28 kDa heat- and acid-stable phosphoprotein	Pdap1	30.39	181	6	19	0.991312	0.96512	0.81733	0.857667	1.15685	1.03872	1.00876	1.10295	1.18611	0.0207468	*
Q6PD26	GPI transamidase component PIG-S	Pigs	4.5	555	2	4	0.87945	0.905465	0.736484	1.07925	1.16861	1.09882	0.936885	1.06737	1.18636	0.103243	ns
Q9CQ65	S-methyl-5'-thioadenosine phosphorylase	Mtap	24.38	283	5	14	0.762359	1.00192	0.781002	0.930821	1.0921	0.998081	1.00474	1.033	1.18752	0.0614145	ns
Q61335	B-cell receptor-associated protein 31	Bcap31	15.1	245	5	21	0.834986	0.877659	0.976325	0.933854	1.12984	1.02425	1.04005	1.10861	1.18768	0.00602242	**
O35643	AP-1 complex subunit beta-1	Ap1b1	15.91	943	5	53	0.901888	0.903717	0.881293	0.991753	1.10407	1.11607	1.00832	1.14193	1.18804	0.00425269	**
P62192	26S protease regulatory subunit 4	Psmc1	32.5	440	12	61	0.896543	0.955784	0.957839	0.904361	1.07429	1.04402	1.15242	1.14361	1.1884	0.00245416	**
Q68FL6	Methionine--tRNA ligase, cytoplasmic	Mars	11.86	902	9	21	0.935039	1.01186	0.776655	0.816326	1.06444	0.988277	1.05838	1.09581	1.18843	0.0462923	*
Q9CZW5	Mitochondrial import receptor subunit TOM70	Tomm70	19.8	611	12	34	0.916351	0.974447	0.963839	0.920472	1.02622	1.17812	1.03951	1.24267	1.18845	0.0391734	*
Q61508	Extracellular matrix protein 1	Ecm1	2.68	559	2	2	0.926463	0.801157	0.648875	1.17469	0.939177	1.09793	1.06476	1.12169	1.18934	0.23248	ns
Q60590	Alpha-1-acid glycoprotein 1	Orm1	14.98	207	2	5	0.774099	0.819878	0.962552	1.19716	1.04515	1.4327	1.0389	0.952174	1.19054	0.259454	ns
Q9CY58	Plasminogen activator inhibitor 1 RNA-binding protein	Serbp1	24.82	407	11	36	0.887647	0.973411	0.950671	0.956522	1.14949	1.15373	1.02732	1.16016	1.19172	0.00489979	**
Q9EQH3	Vacuolar protein sorting-associated protein 35	Vps35	22.99	796	16	50	0.97125	0.930007	0.860782	0.917345	1.12665	1.0296	1.11696	1.11275	1.19204	0.00149381	**
P20491	High affinity immunoglobulin epsilon receptor subunit gamma	Fcer1g	25.58	86	2	5	1.26251	0.725928	0.852373	0.874466	1.28146	1.15512	1.14356	0.853309	1.1933	0.270663	ns
Q9EPU0	Regulator of nonsense transcripts 1	Upf1	3.47	1124	3	4	0.73417	0.989411	1.43127	0.287524	1.02909	0.87082	1.0107	1.19771	1.19346	0.544678	ns
P63325	40S ribosomal protein S10	Rps10	39.39	165	7	40	0.870554	0.883317	0.885122	0.954801	1.11208	1.04734	1.07971	1.05017	1.19353	0.000473648	***
Q07076	Annexin A7	Anxa7	29.37	463	14	52	0.975201	0.927306	0.831411	0.885492	1.15934	1.02543	1.07981	1.0569	1.19397	0.00578783	**
Q8BPB5	EGF-containing fibulin-like extracellular matrix protein 1	Efemp1	7.71	493	3	9	1.10038	0.81455	0.954097	0.971423	1.02942	1.38494	1.22182	0.949701	1.1941	0.164282	ns
Q9JHJ0	Tropomodulin-3	Tmod3	11.08	352	3	12	0.908522	1.14025	0.745981	0.806833	1.20598	1.09829	0.987534	1.01262	1.19515	0.14144	ns
P51150	Ras-related protein Rab-7a	Rab7a	52.66	207	10	38	0.868167	0.867647	0.919829	0.959984	1.09343	1.06496	1.12127	1.04168	1.19518	0.000985011	***
P39447	Tight junction protein ZO-1	Tjp1	1.43	1745	2	6	0.895463	0.745785	1.00765	0.816858	1.01564	1.10524	1.02926	0.992404	1.19528	0.0493	*
O35593	26S proteasome non-ATPase regulatory subunit 14	Psmd14	24.19	310	8	28	0.930581	0.927726	0.947902	0.996515	1.18942	1.0035	1.20941	1.14849	1.19672	0.0219973	*
P37040	NADPH--cytochrome P450 reductase	Por	6.78	678	4	12	1.02553	0.881253	0.97511	0.820353	1.06865	1.15248	1.31794	0.891535	1.19674	0.134521	ns
P56695	Wolframin	Wfs1	9.89	890	7	22	0.998854	0.841559	0.865235	0.748928	1.04445	1.00737	1.00115	1.08156	1.19683	0.039264	*
Q8BXZ1	Protein disulfide-isomerase TMX3	Tmx3	2.85	456	2	5	0.939307	0.896714	0.909071	0.9302	1.19306	1.06461	1.07428	1.07004	1.19773	0.00683878	**
O35286	Pre-mRNA-splicing factor ATP-dependent RNA helicase DHX15	Dhx15	3.52	795	3	6	0.929758	0.954077	0.714981	1.08346	0.978912	1.19794	1.02154	1.21372	1.1982	0.112213	ns
D3YYU8	Obscurin-like protein 1	Obsl1	9.2	1804	13	33	0.993307	0.943115	0.796837	0.961975	1.00674	1.1163	1.15918	1.14761	1.19879	0.0177263	*
O54941	SWI/SNF-related matrix-associated actin-dependent regulator of chromatin subfamily E member 1	Smarce1	7.3	411	2	9	1.00586	0.671538	0.994169	0.887354	0.966485	1.03778	1.16575	1.09946	1.19965	0.10483	ns
Q61739	Integrin alpha-6	Itga6	2.29	1091	2	6	1.03613	0.947476	0.701899	0.745581	1.03013	0.980212	1.02019	1.093	1.20181	0.116005	ns
P84084	ADP-ribosylation factor 5	Arf5	35.56	180	2	46	1.07339	0.800193	0.75198	0.926587	1.05895	1.20883	1.03885	0.962602	1.20187	0.0940297	ns
P62827	GTP-binding nuclear protein Ran	Ran	30.56	216	4	48	0.948715	0.899184	0.909137	0.860942	1.1325	1.05406	1.08566	1.07755	1.20226	0.00030319	***
P70697	Uroporphyrinogen decarboxylase	Urod	6.27	367	2	5	1.0089	0.96	0.943547	0.991176	0.884512	1.16001	1.24972	1.40341	1.2034	0.1654	ns
Q9D8C4	Interferon-induced 35 kDa protein homolog	Ifi35	22.03	286	4	10	1.00062	0.965451	0.790381	1.02637	1.15188	0.935287	1.46622	0.999379	1.20354	0.20955	ns
P60122	RuvB-like 1	Ruvbl1	25.22	456	8	22	0.939262	0.950727	0.919779	0.927864	1.26146	1.10908	1.07655	1.05183	1.20368	0.0259191	*
O70318	Band 4.1-like protein 2	Epb41l2	6.68	988	4	9	0.972556	0.776824	0.866572	1.02822	1.11518	0.969307	1.24827	1.0553	1.20413	0.0615792	ns
P62855	40S ribosomal protein S26	Rps26	26.96	115	3	9	0.810469	0.925107	1.00156	0.749679	1.02533	1.00349	1.17679	0.998446	1.2057	0.0472148	*
Q99JI6	Ras-related protein Rap-1b	Rap1b	36.41	184	2	24	1.3038	0.712938	0.71233	1.04797	1.5112	0.746958	1.3438	0.954226	1.20628	0.424051	ns
Q9CR16	Peptidyl-prolyl cis-trans isomerase D	Ppid	19.19	370	6	19	0.919303	0.995803	0.93359	0.858098	1.00422	1.07713	1.17732	1.22033	1.20832	0.0199864	*
Q60648	Ganglioside GM2 activator	Gm2a	16.58	193	2	5	0.979051	0.871292	0.7604	0.996178	1.00384	1.16375	1.11171	1.08062	1.20876	0.0325011	*
Q3TIV5	Zinc finger CCCH domain-containing protein 15	Zc3h15	10.09	426	4	11	0.964395	0.755848	0.924767	0.879735	1.05676	1.03692	1.07156	1.09949	1.20994	0.0220133	*
Q9JK92	Heat shock protein beta-8	Hspb8	26.02	196	5	18	0.986382	0.904906	0.775627	0.912823	1.04514	1.2232	1.01381	1.05244	1.21086	0.0265138	*
P11499	Heat shock protein HSP 90-beta	Hsp90ab1	45.99	724	20	328	0.958336	0.947938	0.898685	0.867466	1.06645	1.04348	1.16761	1.17178	1.21154	0.00427969	**
O70373	Xin actin-binding repeat-containing protein 1	Xirp1	28.43	1129	25	93	1.08897	0.696816	0.867825	0.82047	1.012	1.10219	1.11328	0.988142	1.21345	0.104381	ns
Q61768	Kinesin-1 heavy chain	Kif5b	23.57	963	14	58	0.946341	0.892954	0.883234	0.917693	1.08785	1.12285	1.0567	1.1513	1.21386	0.000422462	***
Q8BIJ7	RUN and FYVE domain-containing protein 1	Rufy1	2.81	712	2	5	0.929419	1.10336	1.07594	0.855494	0.907879	1.47267	1.50469	0.927395	1.21402	0.29687	ns
Q922H4	Mannose-1-phosphate guanyltransferase alpha	Gmppa	6.9	420	2	3	1.44198	0.674599	0.920313	0.906055	1.08659	0.738586	1.68927	1.27892	1.21568	0.439395	ns
P14602	Heat shock protein beta-1	Hspb1	54.55	209	12	112	0.922349	0.801089	0.919164	0.977366	1.03942	1.02316	1.14829	1.18992	1.2157	0.0124291	*
Q8BJU0	Small glutamine-rich tetratricopeptide repeat-containing protein alpha	Sgta	20	315	5	15	0.937237	0.918123	0.97271	0.959856	1.11972	1.02806	1.11954	1.34319	1.21716	0.0524951	ns
Q62261	Spectrin beta chain, non-erythrocytic 1	Sptbn1	20.52	2363	41	134	0.94814	0.922724	0.879222	0.934079	1.0547	1.09352	1.15598	1.18207	1.21772	0.00243417	**
Q91YN9	BAG family molecular chaperone regulator 2	Bag2	15.71	210	3	12	0.907625	0.948533	0.857475	0.933533	1.05426	1.05451	1.12983	1.20419	1.21815	0.00554413	**
Q3THS6	S-adenosylmethionine synthase isoform type-2	Mat2a	23.29	395	6	22	0.874662	0.976876	0.899265	0.760076	1.11718	1.03438	1.02367	1.10393	1.21883	0.015221	*
P08752	Guanine nucleotide-binding protein G(i) subunit alpha-2	Gnai2	30.7	355	4	23	1.23606	0.937032	0.9909	0.905918	1.35953	0.957969	1.63436	1.00918	1.21896	0.269257	ns
Q91YI0	Argininosuccinate lyase	Asl	9.91	464	4	12	0.995422	0.693959	0.874671	0.868211	1.00996	1.0046	1.10242	1.06756	1.21918	0.0493134	*
Q6PGB6	N-alpha-acetyltransferase 50	Naa50	13.02	169	2	6	0.994611	0.727257	0.905248	0.897788	1.00542	1.15906	1.0812	1.05312	1.21955	0.0316545	*
Q9D6Z1	Nucleolar protein 56	Nop56	12.07	580	5	13	0.892795	0.819754	0.731369	0.994065	1.09242	1.07268	1.02198	1.00597	1.21963	0.0360363	*
Q9Z1Z0	General vesicular transport factor p115	Uso1	15.75	959	13	44	0.857109	0.945428	0.87261	0.91032	1.05772	1.08607	1.09558	1.13881	1.22109	0.000299641	***
Q99KN9	Clathrin interactor 1	Clint1	3.49	631	2	9	0.916186	0.925483	0.547044	1.13188	1.286	1.08052	1.10478	0.827851	1.22114	0.255652	ns
P26262	Plasma kallikrein	Klkb1	6.58	638	4	12	1.18172	0.923557	0.8593	0.833713	1.43585	1.08277	1.31217	0.811843	1.22229	0.243261	ns
Q9DBG3	AP-2 complex subunit beta	Ap2b1	12.81	937	3	33	0.96596	0.913178	0.873684	1.01033	0.98978	1.10904	1.24916	1.25273	1.22257	0.036604	*
O70492	Sorting nexin-3	Snx3	16.67	162	2	18	0.92562	0.872491	0.80978	0.993506	1.07675	1.00654	1.26937	1.05071	1.22268	0.0331635	*
Q9R0Q3	Transmembrane emp24 domain-containing protein 2	Tmed2	11.94	201	3	8	0.982478	0.838398	0.840842	0.834865	1.10042	1.01783	1.10708	1.05186	1.22325	0.00600204	**
E9PVA8	eIF-2-alpha kinase activator GCN1	Gcn1	3.59	2671	6	17	0.950886	0.830183	1.12577	0.52369	0.801921	1.05165	1.18782	1.15927	1.22449	0.263779	ns
Q9JHS4	ATP-dependent Clp protease ATP-binding subunit clpX-like, mitochondrial	Clpx	7.41	634	4	11	0.94012	1.06369	0.564293	0.841115	0.687703	1.29891	1.08673	1.11008	1.22709	0.291265	ns
Q8BU30	Isoleucine--tRNA ligase, cytoplasmic	Iars	4.91	1262	6	19	1.00605	0.926843	0.941044	0.578998	1.08724	1.03071	1.12858	0.993986	1.22809	0.131027	ns
Q9JK48	Endophilin-B1	Sh3glb1	23.01	365	7	27	0.892302	0.815531	0.865636	1.04464	1.11229	0.957271	1.1105	1.26646	1.22896	0.0436776	*
P21981	Protein-glutamine gamma-glutamyltransferase 2	Tgm2	29.01	686	17	64	0.97849	0.841466	0.901812	1.00877	1.26798	0.99131	1.21807	1.11913	1.23213	0.0295052	*
O35381	Acidic leucine-rich nuclear phosphoprotein 32 family member A	Anp32a	25.51	247	3	32	0.920787	0.759933	0.742354	1.08603	1.13162	1.12517	1.17345	0.897527	1.2333	0.0938024	ns
Q8VDJ3	Vigilin	Hdlbp	20.74	1268	22	55	0.929287	0.898652	0.857237	0.87815	1.07906	1.11691	1.12405	1.07609	1.23371	5.63221e-05	****
Q9Z1G3	V-type proton ATPase subunit C 1	Atp6v1c1	14.66	382	6	17	0.895623	0.856539	0.849989	0.965403	1.06975	1.07066	1.22641	1.03584	1.23408	0.00881813	**
P70168	Importin subunit beta-1	Kpnb1	29.45	876	21	73	0.889893	0.910526	0.963589	0.932841	1.17194	1.03779	1.15914	1.19343	1.2341	0.0042897	**
Q6P069	Sorcin	Sri	10.61	198	2	6	0.931215	0.90002	0.76395	1.00006	1.06302	0.999941	1.2787	1.09729	1.23467	0.0360886	*
P17427	AP-2 complex subunit alpha-2	Ap2a2	18.23	938	11	43	0.976389	0.893814	0.921607	0.791197	1.19433	1.16699	1.02418	1.04167	1.2356	0.0111154	*
P46978	Dolichyl-diphosphooligosaccharide--protein glycosyltransferase subunit STT3A	Stt3a	2.13	705	2	8	0.737774	1.08744	0.902379	1.01437	0.921612	0.985832	1.2879	1.42895	1.23579	0.18293	ns
Q80SZ7	Guanine nucleotide-binding protein G(I)/G(S)/G(O) subunit gamma-5	Gng5	33.82	68	3	7	0.949513	0.861559	0.931993	0.936215	1.05317	1.11486	1.30055	1.08364	1.23726	0.0234205	*
Q8CGA0	Protein phosphatase 1F	Ppm1f	4.2	452	2	6	1.012	0.893619	0.793627	0.748327	1.01904	0.988147	1.10119	1.15952	1.23795	0.0314598	*
Q9QZ88	Vacuolar protein sorting-associated protein 29	Vps29	15.38	182	3	9	0.903702	0.932064	0.965684	0.899565	1.24132	1.05022	1.03554	1.25772	1.2388	0.0305631	*
Q3TDQ1	Dolichyl-diphosphooligosaccharide--protein glycosyltransferase subunit STT3B	Stt3b	2.43	823	2	6	0.833337	0.860162	0.82815	0.980559	1.10846	1.0961	1.11821	1.01983	1.23996	0.00405457	**
P16546	Spectrin alpha chain, non-erythrocytic 1	Sptan1	23.46	2472	49	153	0.88888	0.840509	0.873533	0.950293	1.05231	1.12012	1.11788	1.11906	1.24095	0.000434936	***
Q91VM5	RNA binding motif protein, X-linked-like-1	Rbmxl1	18.3	388	2	27	1.22491	0.73512	0.797718	0.977127	1.79386	0.77826	1.04306	1.02341	1.24197	0.405334	ns
Q9EPL8	Importin-7	Ipo7	5.01	1038	4	12	0.955468	0.875645	0.996558	0.871165	1.17113	1.00345	1.19039	1.22929	1.24208	0.0123842	*
Q9QYC0	Alpha-adducin	Add1	6.39	735	4	10	0.985637	0.887999	0.67064	0.893822	1.01457	1.09895	1.09788	1.05929	1.24217	0.0474789	*
P47753	F-actin-capping protein subunit alpha-1	Capza1	45.1	286	7	20	0.978434	0.904058	0.885693	0.932048	1.22749	1.02204	1.23365	1.11737	1.24331	0.0147388	*
O88712	C-terminal-binding protein 1	Ctbp1	9.3	441	2	17	1.03385	0.83602	1.02409	0.537293	1.2434	0.972727	1.07558	0.976475	1.24391	0.179113	ns
Q9WUQ2	Prolactin regulatory element-binding protein	Preb	15.11	417	4	12	0.953511	0.942187	0.895622	0.933219	1.23006	1.04876	1.15581	1.20438	1.24552	0.00755169	**
P17095	High mobility group protein HMG-I/HMG-Y	Hmga1	37.38	107	4	12	0.980966	0.778136	0.88522	0.974981	1.20008	1.0194	1.10387	1.18526	1.24571	0.0129497	*
O88487	Cytoplasmic dynein 1 intermediate chain 2	Dync1i2	20.92	612	9	26	0.814969	0.879687	0.888959	0.975624	1.10719	1.15908	1.02499	1.1464	1.2468	0.00275037	**
Q7TMK9	Heterogeneous nuclear ribonucleoprotein Q	Syncrip	17.01	623	9	32	0.964571	0.90546	0.884454	0.841035	1.14991	1.03673	1.16274	1.13443	1.24706	0.00123255	**
Q9WVR4	Fragile X mental retardation syndrome-related protein 2	Fxr2	5.2	673	2	9	1.01	0.918215	0.990096	0.954238	0.970231	1.17117	1.47063	1.2187	1.24743	0.100117	ns
Q9R1P4	Proteasome subunit alpha type-1	Psma1	36.12	263	10	42	0.854192	0.849256	0.929382	0.906536	1.17667	1.07598	1.08117	1.0867	1.24896	0.00045932	***
O70493	Sorting nexin-12	Snx12	15.76	165	2	14	0.994115	0.792007	0.721193	0.92663	1.21685	1.03601	1.03474	1.00592	1.25032	0.0362769	*
Q6PHZ2	Calcium/calmodulin-dependent protein kinase type II subunit delta	Camk2d	24.85	499	5	39	1.02092	0.820044	0.902713	0.796997	0.979506	1.06943	1.06977	1.30841	1.25036	0.0472042	*
Q9D0B6	Protein PBDC1	Pbdc1	9.09	198	2	6	0.994637	0.827009	0.880062	0.908674	1.17848	1.00539	1.13677	1.2006	1.25229	0.00727733	**
Q9D1D4	Transmembrane emp24 domain-containing protein 10	Tmed10	27.85	219	6	21	0.833056	0.869159	0.929533	0.944688	1.20617	1.09276	1.12433	1.05855	1.25315	0.0016569	**
O09044	Synaptosomal-associated protein 23	Snap23	12.86	210	2	6	1.24316	0.984919	0.582772	0.86572	0.837404	1.01531	1.71455	1.04598	1.25477	0.364075	ns
Q9D8S4	Oligoribonuclease, mitochondrial	Rexo2	7.59	237	2	5	0.852365	0.976351	0.944393	0.981683	1.03339	1.1155	1.54501	1.01866	1.25508	0.147811	ns
Q91YQ5	Dolichyl-diphosphooligosaccharide--protein glycosyltransferase subunit 1	Rpn1	30.59	608	20	80	0.933797	0.912076	0.915346	0.889779	1.21774	1.0709	1.18697	1.10817	1.25548	0.00460315	**
Q61316	Heat shock 70 kDa protein 4	Hspa4	38.41	841	25	99	0.90441	0.863139	0.912573	0.903336	1.17578	1.10508	1.0958	1.12465	1.25614	0.00010996	***
Q80XU3	Nuclear ubiquitous casein and cyclin-dependent kinase substrate 1	Nucks1	7.26	234	2	7	0.905327	0.828378	0.963092	0.925488	1.30416	1.13071	1.03832	1.08031	1.25708	0.0200657	*
Q8BZF8	Phosphoglucomutase-like protein 5	Pgm5	23.81	567	10	41	0.85672	0.793879	1.02773	0.917005	0.973018	1.11841	1.13292	1.29636	1.25738	0.0339333	*
Q6P5F9	Exportin-1	Xpo1	8.22	1071	7	21	0.932373	0.938425	0.906641	0.892388	1.19946	1.06562	1.19548	1.15436	1.25753	0.00262711	**
P62814	V-type proton ATPase subunit B, brain isoform	Atp6v1b2	17.42	511	7	19	0.89646	0.786733	0.763422	0.962171	1.15487	1.05049	1.03932	1.0428	1.25777	0.0104145	*
Q7TPV4	Myb-binding protein 1A	Mybbp1a	6.85	1344	8	20	0.866774	0.791911	0.843089	1.00003	1.15115	0.99997	1.18949	1.06401	1.25781	0.0105583	*
P97298	Pigment epithelium-derived factor	Serpinf1	25.42	417	9	28	0.896997	0.816007	0.693405	1.18586	0.82628	1.31947	1.11483	1.26013	1.25845	0.1774	ns
Q3TCJ1	BRISC complex subunit Abro1	Fam175b	6.99	415	3	9	1.0084	0.907111	0.747659	0.794957	0.991673	1.0957	1.11682	1.15168	1.25961	0.0222222	*
Q9R0P5	Destrin	Dstn	40	165	5	48	0.950202	0.959968	0.884661	0.902841	1.33268	1.0417	1.17216	1.11253	1.26	0.0257441	*
Q8BFW7	Lipoma-preferred partner homolog	Lpp	5.06	613	3	6	0.984577	1.1087	0.47492	0.731838	1.27773	0.809148	1.01567	1.06013	1.2614	0.258163	ns
P14733	Lamin-B1	Lmnb1	47.45	588	26	117	0.955259	0.803528	0.847723	0.885921	1.18554	1.0919	1.08148	1.04684	1.26151	0.00201205	**
P60335	Poly(rC)-binding protein 1	Pcbp1	33.15	356	5	52	0.932159	0.877719	0.933415	0.7899	1.07499	1.07133	1.19368	1.12112	1.26263	0.00208081	**
O08573	Galectin-9	Lgals9	13.03	353	4	11	0.924931	0.882125	0.915424	0.928071	1.23927	1.12109	1.1716	1.0775	1.26268	0.00413481	**
P57746	V-type proton ATPase subunit D	Atp6v1d	9.31	247	2	5	0.83259	0.926606	0.954734	0.7813	1.12068	1.06429	1.18135	1.04741	1.26279	0.00471816	**
Q60598	Src substrate cortactin	Cttn	8.06	546	5	10	0.886767	0.886718	0.993913	0.832281	1.1025	1.00612	1.02278	1.41481	1.26295	0.0834178	ns
B2RQC6	CAD protein	Cad	1.48	2225	3	7	0.807734	0.803821	0.800225	1.07657	1.14348	0.928877	1.20574	1.13088	1.26391	0.0451072	*
Q9CQR2	40S ribosomal protein S21	Rps21	31.33	83	3	13	0.842676	0.841159	0.825411	0.947894	1.07911	1.05497	1.13532	1.10396	1.26502	0.000976747	***
P62852	40S ribosomal protein S25	Rps25	38.4	125	6	35	0.943505	0.848808	0.922658	0.93736	1.14719	1.05988	1.26684	1.14836	1.26557	0.00521356	**
Q6P4T2	U5 small nuclear ribonucleoprotein 200 kDa helicase	Snrnp200	6.69	2136	12	26	0.990739	0.723386	0.916464	0.804423	1.08469	1.00935	1.20141	1.05542	1.26662	0.0223706	*
O08810	116 kDa U5 small nuclear ribonucleoprotein component	Eftud2	6.49	971	5	23	0.884104	0.888504	0.826421	0.933438	1.08678	1.07131	1.22861	1.08772	1.26666	0.00293582	**
Q9CQ22	Ragulator complex protein LAMTOR1	Lamtor1	15.53	161	2	8	1.0457	0.888972	0.947418	0.786141	1.16888	1.22181	0.956299	1.3001	1.26685	0.0399055	*
Q03734	Serine protease inhibitor A3M	Serpina3m	28.71	418	2	115	1.05234	0.69301	0.950261	0.328528	1.18514	1.16832	1.08915	0.392771	1.26826	0.447469	ns
Q9CYZ2	Tumor protein D54	Tpd52l2	20.45	220	4	16	0.944344	0.855804	0.817229	0.791877	1.07317	1.05894	1.10318	1.09041	1.26881	0.00431826	**
Q8R326	Paraspeckle component 1	Pspc1	3.25	523	2	5	1.00821	0.662611	0.740616	0.80756	1.00038	0.999617	1.05976	1.02454	1.26881	0.0588388	ns
P70122	Ribosome maturation protein SBDS	Sbds	16.4	250	5	16	0.98113	0.923919	0.85201	0.917111	1.25208	1.01923	1.1987	1.19303	1.26914	0.00941766	**
Q9Z1Q9	Valine--tRNA ligase	Vars	9.82	1263	10	30	0.938562	0.873324	0.84877	0.880552	1.10805	1.06546	1.19788	1.12742	1.27042	0.000642069	***
Q91VI7	Ribonuclease inhibitor	Rnh1	49.56	456	18	83	0.969589	0.97171	0.847087	0.94457	1.28958	1.02911	1.16634	1.2604	1.27123	0.0150641	*
Q9D1G1	Ras-related protein Rab-1B	Rab1b	52.24	201	5	38	0.930363	0.89493	0.699451	0.953216	1.04908	1.13762	1.13996	1.0951	1.27137	0.020583	*
Q8VDN2	Sodium/potassium-transporting ATPase subunit alpha-1	Atp1a1	31.18	1023	12	181	0.962944	0.808711	0.822784	0.89784	1.07615	1.03848	1.23404	1.09296	1.27184	0.00572016	**
Q64337	Sequestosome-1	Sqstm1	7.92	442	2	6	1.05428	1.03673	0.567548	0.964575	1.40179	1.43736	0.921107	0.848886	1.27214	0.252206	ns
Q61096	Myeloblastin	Prtn3	7.48	254	2	5	1.65395	0.563213	0.701158	0.793911	1.2943	1.25959	1.47135	0.704347	1.27405	0.429421	ns
Q99JX4	Eukaryotic translation initiation factor 3 subunit M	Eif3m	4.81	374	2	7	0.931243	0.872408	0.917675	0.903401	1.20808	1.08706	1.25274	1.07383	1.27505	0.00833622	**
P62743	AP-2 complex subunit sigma	Ap2s1	11.27	142	2	9	0.991164	1.00892	0.898223	0.881366	1.56761	1.11026	0.953459	1.18836	1.27516	0.138273	ns
Q99MR6	Serrate RNA effector molecule homolog	Srrt	2.17	875	2	6	1.17974	0.920266	0.677846	0.892361	1.42506	1.26422	0.905488	1.08664	1.27551	0.147982	ns
P23116	Eukaryotic translation initiation factor 3 subunit A	Eif3a	18.6	1344	25	76	0.930947	0.867665	0.896123	0.886334	1.07417	1.10122	1.19107	1.20243	1.27585	0.00205615	**
P24547	Inosine-5'-monophosphate dehydrogenase 2	Impdh2	15.56	514	6	20	0.988118	0.907619	0.858422	0.872203	1.2374	1.01202	1.23155	1.14599	1.27593	0.0101328	*
Q62189	U1 small nuclear ribonucleoprotein A	Snrpa	9.06	287	2	12	0.95656	0.732762	0.732816	0.982181	1.16347	1.01814	1.09346	1.07269	1.27713	0.0330957	*
Q9D1A2	Cytosolic non-specific dipeptidase	Cndp2	33.26	475	12	59	0.911681	0.94475	0.794467	0.958516	1.34661	1.06727	1.15331	1.04328	1.27734	0.0269201	*
O08997	Copper transport protein ATOX1	Atox1	32.35	68	3	11	0.863894	0.86843	0.846584	0.926829	1.16388	1.09481	1.07895	1.14059	1.2774	9.92377e-05	****
Q91UZ5	Inositol monophosphatase 2	Impa2	7.59	290	2	6	1.00839	0.854111	0.952678	0.881758	1.03974	0.991684	1.38051	1.3131	1.2781	0.0712812	ns
Q99LM2	CDK5 regulatory subunit-associated protein 3	Cdk5rap3	4.17	503	2	4	1.04078	0.621089	0.938106	0.960817	1.40862	0.787576	1.21521	1.14443	1.27944	0.174581	ns
Q8BY87	Ubiquitin carboxyl-terminal hydrolase 47	Usp47	5.67	1376	6	18	0.928777	0.68886	1.06191	0.58305	1.11613	0.983068	1.01722	1.05917	1.27983	0.125827	ns
Q9DCC4	Pyrroline-5-carboxylate reductase 3	Pycrl	14.6	274	3	8	1.02987	0.801784	0.877221	0.666213	0.970999	1.17335	1.09749	1.07798	1.27992	0.0445371	*
P62983	Ubiquitin-40S ribosomal protein S27a	Rps27a	58.33	156	2	293	0.933042	0.828438	0.454173	0.992195	1.06377	1.00787	1.01212	1.02245	1.28005	0.159518	ns
P09103	Protein disulfide-isomerase	P4hb	56.97	509	29	180	0.863775	0.900635	0.920535	0.927628	1.24881	1.07802	1.15121	1.14642	1.2801	0.00270023	**
P43025	Tetranectin	Clec3b	14.85	202	3	18	0.963217	0.748615	0.838408	1.04072	0.811291	1.42349	1.03819	1.33343	1.28278	0.171659	ns
Q9Z1D1	Eukaryotic translation initiation factor 3 subunit G	Eif3g	23.44	320	8	22	0.958956	0.934641	0.772382	0.769864	1.1472	1.11759	1.10005	1.0428	1.28284	0.0113915	*
Q9ERU9	E3 SUMO-protein ligase RanBP2	Ranbp2	4.36	3053	10	27	0.981066	0.775588	0.84801	0.780259	1.0193	1.09848	1.19137	1.03772	1.28418	0.00865145	**
Q9EQK5	Major vault protein	Mvp	26.83	861	18	53	0.966345	0.904127	0.862322	0.857057	1.22335	1.03483	1.22843	1.13467	1.28732	0.00511773	**
Q64345	Interferon-induced protein with tetratricopeptide repeats 3	Ifit3	14.89	403	5	18	1.33043	0.805064	0.447909	0.951152	1.38055	0.971867	1.17012	1.02895	1.28771	0.27494	ns
P68040	Receptor of activated protein C kinase 1	Rack1	44.16	317	12	46	0.854821	0.985331	0.82732	0.795183	1.18194	1.01489	1.19434	1.06891	1.28805	0.00619375	**
Q01405	Protein transport protein Sec23A	Sec23a	15.56	765	9	27	0.892854	0.975581	0.809913	0.84558	1.12246	1.02503	1.20781	1.18486	1.28838	0.00356688	**
P62137	Serine/threonine-protein phosphatase PP1-alpha catalytic subunit	Ppp1ca	33.64	330	3	32	0.94973	1.00595	0.964196	0.919562	1.33284	1.3915	0.994085	1.22902	1.28859	0.047977	*
Q9QZE5	Coatomer subunit gamma-1	Copg1	11.21	874	6	27	0.825982	0.931481	0.946373	1.05667	1.37153	0.918094	1.2287	1.32745	1.2886	0.0702287	ns
Q8VHE0	Translocation protein SEC63 homolog	Sec63	2.89	760	2	9	0.877099	0.809548	0.916736	0.945152	1.08797	1.05803	1.18735	1.24207	1.28938	0.00365679	**
Q62093	Serine/arginine-rich splicing factor 2	Srsf2	6.79	221	2	4	0.970552	0.932117	0.686494	0.899856	1.1168	1.03034	1.28361	1.06915	1.28973	0.0248767	*
P67984	60S ribosomal protein L22	Rpl22	30.47	128	3	17	0.956508	0.847727	0.852008	0.822705	1.17197	1.1317	1.13845	1.04547	1.28993	0.000775337	***
Q64152	Transcription factor BTF3	Btf3	29.41	204	3	10	1.06267	0.885491	0.814062	0.835824	1.27259	1.25025	0.941028	1.17826	1.29018	0.0356841	*
Q9CQD1	Ras-related protein Rab-5A	Rab5a	32.56	215	4	16	1.06138	0.528858	0.87945	0.856009	1.18091	1.11164	1.04017	0.961378	1.29119	0.113838	ns
P81117	Nucleobindin-2	Nucb2	11.9	420	4	12	0.874903	0.791259	0.750655	1.20606	0.900595	1.11038	1.44967	1.22153	1.29239	0.137199	ns
E9Q555	E3 ubiquitin-protein ligase RNF213	Rnf213	1.36	5152	5	13	1.23697	0.878263	0.562187	0.792041	1.19361	1.0892	1.28729	0.918108	1.29363	0.177498	ns
P61164	Alpha-centractin	Actr1a	21.54	376	2	20	0.860116	1.09411	0.537545	0.703741	1.04306	0.980315	1.02008	1.09061	1.29371	0.140496	ns
Q8BVF2	Phosducin-like protein 3	Pdcl3	7.5	240	2	5	0.937523	0.783596	0.823299	0.856871	1.06664	1.09493	1.10598	1.1338	1.29403	0.00205253	**
Q8CI59	Metalloreductase STEAP3	Steap3	4.71	488	2	6	0.964318	0.946948	0.678583	0.776357	1.07308	1.14988	1.037	1.09984	1.29517	0.0305408	*
Q80X90	Filamin-B	Flnb	13.34	2602	21	159	0.975397	0.784659	0.827004	0.85715	1.13309	1.08829	1.02522	1.21899	1.29655	0.00445583	**
Q9CY50	Translocon-associated protein subunit alpha	Ssr1	11.89	286	3	17	0.882513	0.906233	0.800682	0.951696	1.17142	1.18721	1.1832	1.05076	1.29693	0.00117336	**
P40240	CD9 antigen	Cd9	14.16	226	2	4	0.7616	1.02377	0.768776	0.95536	0.976785	1.03667	1.16597	1.38142	1.29957	0.0599754	ns
Q9CQU0	Thioredoxin domain-containing protein 12	Txndc12	22.94	170	3	12	0.816978	0.819112	0.872791	0.973626	1.11077	1.1739	1.02709	1.21652	1.30029	0.00330449	**
Q9CXW3	Calcyclin-binding protein	Cacybp	10.48	229	3	11	0.910332	0.910385	0.934925	1.03442	1.30984	0.966726	1.38842	1.26545	1.30088	0.0479267	*
Q8CIG8	Protein arginine N-methyltransferase 5	Prmt5	6.28	637	3	8	0.848857	0.756405	1.08108	0.730382	1.37073	1.03623	1.07721	0.965033	1.30218	0.0749754	ns
Q9QZ85	Interferon-inducible GTPase 1	Iigp1	9.93	413	3	14	1.39006	0.472027	0.566113	0.951276	1.29971	0.978408	1.02207	1.10586	1.30376	0.315169	ns
Q9QZD9	Eukaryotic translation initiation factor 3 subunit I	Eif3i	18.15	325	6	13	0.752662	0.967005	0.729718	0.813964	1.03412	1.04702	1.0647	1.11419	1.30542	0.0140948	*
P62627	Dynein light chain roadblock-type 1	Dynlrb1	29.17	96	2	9	0.946817	0.82889	0.920067	0.852553	1.05617	1.15249	1.16328	1.26179	1.30589	0.00263965	**
Q99L43	Phosphatidate cytidylyltransferase 2	Cds2	9.23	444	3	7	0.891382	0.722099	1.08428	0.796511	0.922272	1.1026	1.44948	1.09068	1.30643	0.101077	ns
O89086	RNA-binding protein 3	Rbm3	13.73	153	2	10	0.921884	0.803774	0.838475	0.955348	1.15149	1.08347	1.31906	1.04674	1.30722	0.0125562	*
P09055	Integrin beta-1	Itgb1	23.68	798	18	52	0.948505	0.827507	0.839343	0.87017	1.20713	1.05429	1.16609	1.12988	1.30752	0.000818701	***
P97822	Acidic leucine-rich nuclear phosphoprotein 32 family member E	Anp32e	22.69	260	4	13	1.0066	0.907601	0.9801	0.628016	1.13539	0.993445	1.13709	1.34445	1.3089	0.0539729	ns
Q61166	Microtubule-associated protein RP/EB family member 1	Mapre1	12.69	268	3	9	0.80266	1.1185	0.911725	0.89233	1.09682	1.40794	0.902439	1.4695	1.30911	0.119178	ns
Q8BH04	Phosphoenolpyruvate carboxykinase [GTP], mitochondrial	Pck2	10.78	640	5	16	0.86237	0.859588	0.551279	1.05408	1.01795	0.982368	1.22272	1.13375	1.3094	0.0856457	ns
Q91XB0	Three-prime repair exonuclease 1	Trex1	7.32	314	2	5	1.13676	0.731584	0.484613	0.919982	1.27679	0.99336	1.00668	1.00887	1.30943	0.170668	ns
P47964	60S ribosomal protein L36	Rpl36	20.95	105	3	3	0.799982	0.985571	0.866344	0.943272	1.1893	1.18003	1.01464	1.32436	1.30962	0.0135504	*
P22892	AP-1 complex subunit gamma-1	Ap1g1	3.89	822	3	11	0.988833	0.794781	0.892121	0.787118	1.26688	1.11174	1.1469	1.01129	1.31014	0.00933309	**
Q9JHU4	Cytoplasmic dynein 1 heavy chain 1	Dync1h1	16.47	4644	73	237	0.920364	0.790692	0.80358	0.927051	1.13267	1.07869	1.12242	1.17567	1.31025	0.00183407	**
P63276	40S ribosomal protein S17	Rps17	62.22	135	8	26	0.875885	0.860156	0.93878	0.876826	1.18924	1.06521	1.17012	1.23376	1.3116	0.00163065	**
Q8C166	Copine-1	Cpne1	6.34	536	3	9	0.965435	0.757315	0.775978	0.941891	1.11903	1.0358	1.16465	1.19365	1.31172	0.00847678	**
Q8VE37	Regulator of chromosome condensation	Rcc1	5.94	421	2	6	0.776941	1.22315	0.617803	0.719113	1.23149	0.995246	1.14741	1.00478	1.31223	0.146759	ns
P70336	Rho-associated protein kinase 2	Rock2	3.67	1388	4	12	0.913433	0.971524	0.725858	0.837056	1.04151	1.25917	1.02931	1.20859	1.31634	0.0136588	*
Q62419	Endophilin-A2	Sh3gl1	11.96	368	4	10	0.863886	0.931575	0.869109	0.915277	1.28553	1.07345	1.12533	1.22836	1.31644	0.00634775	**
Q9DBG6	Dolichyl-diphosphooligosaccharide--protein glycosyltransferase subunit 2	Rpn2	14.9	631	7	30	0.93438	0.819165	0.75608	0.918978	1.09549	1.07023	1.20087	1.14746	1.31659	0.00267707	**
Q07797	Galectin-3-binding protein	Lgals3bp	7.11	577	3	7	1.03774	0.963628	0.638699	0.87684	1.37316	0.957428	1.2521	1.04881	1.31692	0.0731548	ns
Q3UZ39	Leucine-rich repeat flightless-interacting protein 1	Lrrfip1	3.02	729	2	6	0.858971	0.999719	0.767948	0.704249	1.00028	1.1345	1.19352	1.06005	1.31747	0.0172736	*
P10605	Cathepsin B	Ctsb	14.16	339	4	45	0.876825	0.887226	0.71959	1.04745	1.21624	0.954696	1.26191	1.22098	1.31795	0.0277608	*
Q9Z1N5	Spliceosome RNA helicase Ddx39b	Ddx39b	14.72	428	3	27	0.943528	0.863002	0.871088	0.920759	1.28656	1.05985	1.21259	1.1836	1.31798	0.00502348	**
P68254	14-3-3 protein theta	Ywhaq	31.02	245	3	111	0.98744	0.783899	0.669369	0.880254	1.01272	1.01848	1.08595	1.26189	1.31861	0.0259763	*
Q91VC4	Plasmalemma vesicle-associated protein	Plvap	2.97	438	2	2	1	0.744871	0.712011	0.901665	1	1.19486	1.12779	1.10652	1.31878	0.0198897	*
Q9CQC6	Basic leucine zipper and W2 domain-containing protein 1	Bzw1	7.4	419	3	15	0.8892	0.939614	0.947673	0.954538	1.3499	1.04763	1.36258	1.16787	1.32081	0.0267133	*
P84091	AP-2 complex subunit mu	Ap2m1	17.7	435	7	20	0.941916	0.932048	0.729917	0.831576	1.13763	1.1492	1.06167	1.19175	1.32159	0.00555644	**
P46735	Unconventional myosin-Ib	Myo1b	6.23	1107	5	18	0.98523	1.01499	0.604846	0.880754	1.1083	1.28061	0.982809	1.2383	1.32251	0.0545281	ns
P68510	14-3-3 protein eta	Ywhah	30.89	246	2	123	0.814215	1.02711	0.711432	0.78492	1.11774	0.973603	1.13942	1.18414	1.32275	0.0200109	*
Q9R1T2	SUMO-activating enzyme subunit 1	Sae1	15.14	350	5	15	0.911996	0.898591	0.815787	0.882089	1.17549	1.09969	1.27033	1.0965	1.32309	0.00236431	**
Q9D8N0	Elongation factor 1-gamma	Eef1g	36.84	437	18	93	0.883365	0.901855	0.909606	0.816753	1.14701	1.194	1.09938	1.20599	1.32316	0.000132595	***
O35465	Peptidyl-prolyl cis-trans isomerase FKBP8	Fkbp8	5.47	402	2	5	0.953617	0.983507	0.586317	0.706567	1.07029	1.10824	1.10747	1.01677	1.33212	0.0656021	ns
Q9D2V7	Coronin-7	Coro7	7.81	922	6	16	0.987444	0.78938	0.773835	0.781849	1.14031	1.01272	1.12957	1.15841	1.33263	0.00592288	**
P35762	CD81 antigen	Cd81	17.8	236	2	5	0.869127	0.944086	0.653799	0.974653	1.0356	1.15731	1.02601	1.37419	1.33456	0.0384817	*
Q99K51	Plastin-3	Pls3	16.19	630	5	40	0.742205	0.826754	0.81338	0.939599	1.14671	1.06428	1.11966	1.10367	1.33486	0.00319561	**
Q8VE47	Ubiquitin-like modifier-activating enzyme 5	Uba5	8.19	403	2	6	0.941649	0.593045	0.447651	1.11934	1.27859	0.707295	1.06197	1.0926	1.33491	0.234723	ns
P25444	40S ribosomal protein S2	Rps2	48.81	293	14	61	0.873732	0.895211	0.807739	0.860605	1.18567	1.17346	1.11706	1.11916	1.33691	3.04754e-05	****
Q99LC8	Translation initiation factor eIF-2B subunit alpha	Eif2b1	9.51	305	2	5	1.21188	0.476656	0.993725	0.450039	0.963271	1.07454	1.14608	1.00632	1.33774	0.259458	ns
P09528	Ferritin heavy chain	Fth1	15.38	182	3	9	0.66923	0.948799	0.750411	1.00139	1.34762	0.998608	1.08256	1.07979	1.33792	0.0409882	*
Q05D44	Eukaryotic translation initiation factor 5B	Eif5b	2.06	1216	2	8	0.874716	1.01041	0.668758	0.810204	1.09073	0.989693	1.05271	1.3696	1.33847	0.0422658	*
P62301	40S ribosomal protein S13	Rps13	56.95	151	11	39	0.893775	0.861392	0.866107	0.885937	1.12227	1.11885	1.25798	1.19861	1.33944	0.00214093	**
Q8BV57	Soluble scavenger receptor cysteine-rich domain-containing protein SSC5D	Ssc5d	1.39	1371	2	4	0.973486	1.12083	0.428375	0.887185	1.02724	1.19775	0.96295	1.38204	1.34022	0.160581	ns
Q921M3	Splicing factor 3B subunit 3	Sf3b3	4.52	1217	6	17	0.825765	0.824391	0.722891	1.00292	1.1951	0.997093	1.23996	1.09466	1.3409	0.0112161	*
Q9DBZ5	Eukaryotic translation initiation factor 3 subunit K	Eif3k	21.1	218	4	10	0.897729	0.840477	0.889708	0.835897	1.20222	1.1287	1.11392	1.20082	1.3412	9.60726e-05	****
Q00PI9	Heterogeneous nuclear ribonucleoprotein U-like protein 2	Hnrnpul2	10.74	745	6	18	0.95187	0.8331	0.824047	0.917265	1.24624	1.17177	1.26864	1.05056	1.3434	0.0032983	**
Q3U9G9	Lamin-B receptor	Lbr	8.31	626	6	14	1.23266	0.610109	0.74614	0.705891	1.26113	1.16136	1.08157	0.92458	1.34413	0.13659	ns
Q148W8	Inactive dual specificity phosphatase 27	Dusp27	2.02	1138	2	4	0.908814	0.756699	0.795326	0.992216	1.32359	1.00785	1.08445	1.22968	1.34535	0.0172009	*
Q9D0E1	Heterogeneous nuclear ribonucleoprotein M	Hnrnpm	22.36	729	17	48	0.989792	0.830976	0.797194	0.921719	1.21852	1.26088	1.28186	1.01031	1.34802	0.00846493	**
P62880	Guanine nucleotide-binding protein G(I)/G(S)/G(T) subunit beta-2	Gnb2	31.18	340	2	24	0.790817	0.886842	0.893689	0.945538	1.33917	1.0576	1.19108	1.15609	1.3489	0.00688336	**
Q61093	Cytochrome b-245 heavy chain	Cybb	5.79	570	3	10	1.32722	0.711093	0.535919	0.80836	1.28077	1.20445	1.24806	0.830256	1.34912	0.199641	ns
Q62351	Transferrin receptor protein 1	Tfrc	12.71	763	9	34	0.994875	0.989651	0.841856	0.761027	1.00515	1.29002	1.12421	1.42188	1.34952	0.033453	*
P62821	Ras-related protein Rab-1A	Rab1A	49.76	205	5	40	0.937752	0.815239	0.839989	0.892181	1.15059	1.06638	1.19658	1.29154	1.35004	0.00277494	**
Q921M7	Protein FAM49B	Fam49b	18.83	324	4	15	0.990375	0.79795	0.731308	0.772089	1.2888	1.05622	1.09024	1.00972	1.35035	0.0141238	*
P48678	Prelamin-A/C	Lmna	58.05	665	40	243	0.826963	0.838439	0.930537	0.913123	1.07465	1.18422	1.14824	1.33234	1.35063	0.00561163	**
P43274	Histone H1.4	Hist1h1e	48.86	219	6	205	0.912213	0.786657	0.849039	0.855388	1.23898	1.13988	1.09624	1.12253	1.35093	0.000371445	***
Q00612	Glucose-6-phosphate 1-dehydrogenase X	G6pdx	12.43	515	5	19	1.12418	0.622123	0.889534	0.734664	1.37093	1.15312	1.28948	0.741899	1.35156	0.148281	ns
Q99L04	Dehydrogenase/reductase SDR family member 1	Dhrs1	11.18	313	3	8	0.86045	0.705436	0.946058	0.883668	1.05881	1.0825	1.39194	1.05702	1.35182	0.026584	*
P62082	40S ribosomal protein S7	Rps7	45.88	194	9	74	0.803059	0.713195	0.796191	0.952818	1.04952	1.10122	1.18251	1.08171	1.3521	0.00467468	**
Q9D0F3	Protein ERGIC-53	Lman1	11.8	517	3	8	0.95647	0.829766	0.894584	0.853447	1.14186	1.34732	1.24479	1.04551	1.35232	0.0113446	*
Q61595	Kinectin	Ktn1	14.69	1327	17	53	0.883063	0.927455	0.927276	0.926391	1.21997	1.26898	1.07822	1.39432	1.35405	0.0143277	*
Q8BH43	Wiskott-Aldrich syndrome protein family member 2	Wasf2	4.63	497	2	6	1.11884	0.774052	0.469506	0.885346	1.20182	1.0139	1.1965	0.986286	1.35433	0.120304	ns
P10711	Transcription elongation factor A protein 1	Tcea1	12.29	301	3	9	0.950665	0.979949	0.690015	0.764432	1.15657	1.14503	1.2629	1.02046	1.35447	0.0157649	*
Q569Z6	Thyroid hormone receptor-associated protein 3	Thrap3	3.58	951	3	7	0.963259	0.606838	0.958381	1.02882	1.34727	1.31483	1.18922	0.971987	1.35589	0.0487003	*
O08553	Dihydropyrimidinase-related protein 2	Dpysl2	37.94	572	14	69	0.845874	0.787285	0.830021	0.893829	1.12788	1.15357	1.11878	1.15543	1.35706	0.000224938	***
Q61029	Lamina-associated polypeptide 2, isoforms beta/delta/epsilon/gamma	Tmpo	21.24	452	2	16	0.910084	0.764367	0.800938	0.881439	1.0988	1.16118	1.18181	1.11782	1.35831	0.000754163	***
P63254	Cysteine-rich protein 1	Crip1	42.86	77	3	11	0.966641	0.751034	0.728512	0.884997	1.14519	1.03451	1.17911	1.16634	1.35842	0.00652585	**
Q8BU14	Translocation protein SEC62	Sec62	5.03	398	2	6	0.934003	0.912416	0.899807	0.877944	1.29192	1.07066	1.23877	1.32285	1.35871	0.00868744	**
P42932	T-complex protein 1 subunit theta	Cct8	36.68	548	18	64	0.903104	0.812206	0.871655	0.89693	1.21098	1.10729	1.21669	1.20382	1.36019	0.000105469	***
P80314	T-complex protein 1 subunit beta	Cct2	39.07	535	17	76	0.907609	0.905647	0.78854	0.898259	1.19099	1.1018	1.23218	1.23715	1.36059	0.000321826	***
Q9CYN2	Signal peptidase complex subunit 2	Spcs2	6.19	226	2	2	0.936685	0.764599	0.78646	0.861752	1.33018	1.0676	1.08855	1.07642	1.36222	0.00958482	**
P11983	T-complex protein 1 subunit alpha	Tcp1	41.55	556	19	75	0.920213	0.859504	0.848226	0.848489	1.24933	1.08671	1.18737	1.21415	1.36276	0.00085731	***
Q99LJ6	Glutathione peroxidase 7	Gpx7	10.75	186	2	8	0.831962	0.899922	0.909609	0.784154	1.2335	1.11168	1.09937	1.22612	1.36344	0.000635438	***
Q9CXI5	Mesencephalic astrocyte-derived neurotrophic factor	Manf	21.79	179	3	5	1.0227	0.953653	0.977621	0.854413	1.41438	0.977804	1.45408	1.35114	1.36473	0.0443241	*
Q64112	Interferon-induced protein with tetratricopeptide repeats 2	Ifit2	7.63	472	3	10	1.19353	0.585201	0.660778	0.789375	1.37114	0.979689	1.02073	1.0363	1.36514	0.127651	ns
O35887	Calumenin	Calu	31.75	315	10	40	0.871619	0.898266	0.82495	0.886843	1.19342	1.11326	1.25958	1.18843	1.36563	0.000360017	***
Q8JZQ9	Eukaryotic translation initiation factor 3 subunit B	Eif3b	8.84	803	6	16	0.88165	0.695483	0.982867	0.652263	1.05615	1.01743	1.22241	1.09481	1.36689	0.0234284	*
Q8BWY3	Eukaryotic peptide chain release factor subunit 1	Etf1	12.13	437	5	17	0.932589	0.922009	0.849321	0.880644	1.27841	1.07228	1.42893	1.12094	1.36713	0.0236646	*
Q9WUL7	ADP-ribosylation factor-like protein 3	Arl3	33.52	182	4	12	0.698801	0.816456	0.654975	0.986496	1.13329	1.10163	1.06786	1.01369	1.36739	0.0238472	*
P36371	Antigen peptide transporter 2	Tap2	5.84	702	4	15	0.966025	0.82644	0.626281	0.8919	1.12465	1.03517	1.27479	1.09514	1.36824	0.0167508	*
Q8C0D5	Elongation factor-like GTPase 1	Efl1	2.4	1127	2	4	0.822821	0.881369	0.508165	1.00466	1.16023	1.07058	0.995365	1.17639	1.36853	0.0608541	ns
P46664	Adenylosuccinate synthetase isozyme 2	Adss	21.27	456	4	35	1.08019	0.899307	0.695519	0.705058	1.28557	0.931232	1.33579	1.07385	1.36874	0.0551921	ns
O55131	Septin-7	2007-09-01	17.89	436	7	26	0.940119	0.8166	0.840325	0.875896	1.0637	1.2637	1.21385	1.21336	1.36904	0.00148063	**
Q3TEA8	Heterochromatin protein 1-binding protein 3	Hp1bp3	11.73	554	6	23	0.988596	0.880839	0.823379	0.688986	1.24197	1.22417	1.01154	1.15293	1.36927	0.00913214	**
P60867	40S ribosomal protein S20	Rps20	25.21	119	3	15	0.840538	0.757812	0.767785	0.966945	1.03419	1.10979	1.14254	1.27768	1.36936	0.00464746	**
P84099	60S ribosomal protein L19	Rpl19	25	196	5	28	0.865911	0.818936	0.865481	0.876533	1.24868	1.15417	1.14086	1.15533	1.37124	0.000175593	***
Q8VD04	GRIP1-associated protein 1	Gripap1	3.6	806	2	7	0.987815	0.895938	0.697926	0.600898	1.1765	1.07717	1.01233	1.10092	1.37214	0.037416	*
Q8VCI0	Phospholipase B-like 1	Plbd1	3.82	550	2	6	1.0955	0.592162	0.460356	0.99402	1.34058	1.00602	1.03138	0.934549	1.37252	0.162745	ns
P42208	Septin-2	2002-09-01	16.9	361	6	20	0.812862	0.749205	0.769856	0.972394	1.02839	1.08795	1.21215	1.21239	1.37423	0.0041085	**
Q7M6Y3	Phosphatidylinositol-binding clathrin assembly protein	Picalm	8.03	660	4	23	0.925382	0.906885	0.717827	0.789236	1.08063	1.1519	1.21091	1.15307	1.37648	0.00320613	**
Q7TNC4	Putative RNA-binding protein Luc7-like 2	Luc7l2	16.07	392	3	21	0.89039	0.750782	0.966447	0.776207	1.2623	1.03472	1.24243	1.12121	1.37734	0.00489158	**
P47962	60S ribosomal protein L5	Rpl5	34.68	297	11	35	0.869904	0.879022	0.797399	0.894429	1.11803	1.18067	1.19821	1.25008	1.37963	0.000110914	***
P62806	Histone H4	Hist1h4a	60.19	103	9	285	0.972671	0.698581	0.743149	0.836846	1.18698	1.1284	1.14255	1.0281	1.37979	0.00776922	**
P61979	Heterogeneous nuclear ribonucleoprotein K	Hnrnpk	28.73	463	12	72	0.935511	0.783562	0.780317	0.785008	1.1945	1.09643	1.17516	1.06893	1.38078	0.000822355	***
Q60854	Serpin B6	Serpinb6	43.12	378	17	148	0.840512	0.93507	0.867531	0.860163	1.21616	1.3026	1.06944	1.24996	1.38104	0.00352864	**
P80315	T-complex protein 1 subunit delta	Cct4	39.7	539	18	71	0.908825	0.791867	0.818757	0.898888	1.15999	1.10032	1.28841	1.17786	1.38271	0.000753753	***
Q8VI75	Importin-4	Ipo4	1.66	1082	2	6	0.865284	0.824411	0.574486	0.973676	1.08156	1.02704	1.21746	1.15149	1.38287	0.0263885	*
Q9JJ28	Protein flightless-1 homolog	Flii	4.41	1271	5	16	0.955865	0.771488	0.714579	0.925197	1.04617	1.14472	1.26178	1.20399	1.38298	0.00558526	**
Q07113	Cation-independent mannose-6-phosphate receptor	Igf2r	2.58	2483	6	15	0.947738	0.855531	0.83996	0.74932	1.16506	1.05514	1.27096	1.20173	1.38329	0.00179117	**
P61358	60S ribosomal protein L27	Rpl27	41.91	136	8	33	0.798851	0.804253	0.749895	0.909991	1.1323	1.14851	1.09891	1.13514	1.38366	0.00146289	**
O35639	Annexin A3	Anxa3	33.75	323	9	32	0.925154	0.886169	0.769789	0.811678	1.21504	1.13503	1.26373	1.0809	1.38373	0.00100072	**
Q91YR7	Pre-mRNA-processing factor 6	Prpf6	2.23	941	2	6	0.903889	0.789744	0.887798	0.957304	1.17383	1.0446	1.5103	1.16915	1.38408	0.0360276	*
P61514	60S ribosomal protein L37a	Rpl37a	16.3	92	2	4	0.861422	0.829003	0.900984	0.862464	1.33248	1.19404	1.1099	1.14809	1.38526	0.00423322	**
Q9Z1T2	Thrombospondin-4	Thbs4	26.17	963	16	70	0.959593	0.785711	0.417425	1.2221	0.780391	1.61976	1.24764	1.04211	1.38556	0.230795	ns
Q60973	Histone-binding protein RBBP7	Rbbp7	10.82	425	2	13	0.89565	0.851995	0.912246	0.84534	1.31946	1.21045	1.23203	1.0962	1.38597	0.00287428	**
P82198	Transforming growth factor-beta-induced protein ig-h3	Tgfbi	12.15	683	8	31	0.887829	0.805365	0.728072	0.923322	1.25177	1.12311	1.18429	1.08305	1.38798	0.00141597	**
O08917	Flotillin-1	Flot1	8.18	428	3	12	0.969175	0.875155	0.78013	0.845858	1.41389	1.1533	1.03181	1.2189	1.38832	0.0164271	*
Q62465	Synaptic vesicle membrane protein VAT-1 homolog	Vat1	20.2	406	8	27	0.871047	0.779353	0.747938	0.91704	1.09541	1.12283	1.09047	1.30961	1.393	0.00306068	**
Q61554	Fibrillin-1	Fbn1	2.85	2873	7	14	0.934735	0.735871	0.91573	0.903985	1.20977	1.06982	1.33532	1.24786	1.39322	0.00337133	**
Q66K08	Cartilage intermediate layer protein 1	Cilp	2.45	1184	2	5	0.822505	0.837909	0.98526	0.890395	1.01496	1.44937	1.24317	1.21904	1.39323	0.0224418	*
Q9DBC7	cAMP-dependent protein kinase type I-alpha regulatory subunit	Prkar1a	20.73	381	7	34	0.842986	0.768341	0.810791	0.902981	1.15772	1.15969	1.10744	1.20812	1.39333	0.00014566	***
P84089	Enhancer of rudimentary homolog	Erh	23.08	104	2	6	0.906252	0.827095	0.751544	0.936048	1.17994	1.06832	1.26797	1.2508	1.39349	0.00159108	**
Q9D662	Protein transport protein Sec23B	Sec23b	6.52	767	3	10	1.05467	0.715443	0.562976	0.961344	1.36827	1.00921	1.22467	0.990878	1.39418	0.0676685	ns
P63323	40S ribosomal protein S12	Rps12	42.42	132	6	28	0.902527	0.781199	0.826585	0.789763	1.12641	1.13676	1.24511	1.108	1.39884	0.000226789	***
Q80UG5	Septin-9	2009-09-01	11.49	583	6	18	0.96282	0.874963	0.769032	0.827736	1.24676	1.03862	1.2378	1.28255	1.39923	0.00310578	**
Q62230	Sialoadhesin	Siglec1	4.54	1695	6	16	0.99579	0.955533	0.652155	1.00423	1.5933	0.911141	1.27139	1.27421	1.39979	0.0783267	ns
Q9JLJ2	4-trimethylaminobutyraldehyde dehydrogenase	Aldh9a1	4.45	494	2	5	1.18239	0.537401	0.590284	0.789034	1.24936	1.06732	1.08598	0.936928	1.40027	0.122176	ns
Q68FD5	Clathrin heavy chain 1	Cltc	26.27	1675	37	136	0.887905	0.8445	0.779703	0.893762	1.26591	1.11887	1.19775	1.18777	1.40061	0.000155944	***
P80313	T-complex protein 1 subunit eta	Cct7	45.77	544	21	84	0.883216	0.824783	0.819517	0.877996	1.1906	1.13223	1.26105	1.18759	1.4011	9.9026e-05	****
Q9Z1R3	Apolipoprotein M	Apom	7.37	190	2	3	1.15731	0.704244	0.595508	0.764798	1.11032	1.36044	1.14363	0.900638	1.40138	0.084219	ns
O88958	Glucosamine-6-phosphate isomerase 1	Gnpda1	9	289	2	6	0.899248	0.527432	0.668761	1.32964	1.13298	1.02197	1.66682	0.978504	1.40151	0.197067	ns
Q3TIR3	Synembryn-A	Ric8a	2.64	530	2	4	0.922713	0.780412	0.836605	0.811175	1.2027	1.08376	1.25104	1.15975	1.40178	0.000404305	***
Q9Z1X4	Interleukin enhancer-binding factor 3	Ilf3	3.79	898	3	9	0.98221	0.698693	0.656159	0.823393	1.03901	1.01811	1.16144	1.21179	1.40181	0.0141852	*
P62830	60S ribosomal protein L23	Rpl23	62.86	140	7	32	0.890229	0.870631	0.803426	0.857784	1.13389	1.12331	1.19291	1.34725	1.40189	0.00404109	**
Q80UM7	Mannosyl-oligosaccharide glucosidase	Mogs	3.48	834	3	6	0.929888	0.593723	0.692076	0.901034	1.09285	1.0754	1.12365	1.08292	1.40366	0.0295463	*
Q9Z2N8	Actin-like protein 6A	Actl6a	7.69	429	2	7	0.976581	0.595301	0.6882	0.775191	1.15378	1.05151	1.02398	1.03239	1.40405	0.0262068	*
P34022	Ran-specific GTPase-activating protein	Ranbp1	10.84	203	2	11	0.795245	0.798375	0.866726	0.918876	1.24602	1.08829	1.2821	1.13136	1.40499	0.00139712	**
Q62418	Drebrin-like protein	Dbnl	8.26	436	3	7	1.04512	0.824331	0.551304	0.821105	1.1545	1.04037	1.3992	0.961197	1.40514	0.0562359	ns
Q6ZQ38	Cullin-associated NEDD8-dissociated protein 1	Cand1	10.98	1230	11	42	0.903099	0.906136	0.819279	0.819171	1.26408	1.10359	1.24678	1.23094	1.4054	0.000405744	***
Q8K4Z5	Splicing factor 3A subunit 1	Sf3a1	5.69	791	4	9	0.921261	0.758078	0.884444	0.861278	1.27211	1.08547	1.17098	1.28846	1.4064	0.00140043	**
P19253	60S ribosomal protein L13a	Rpl13a	37.93	203	9	46	0.870869	0.822163	0.824204	0.851338	1.19523	1.14828	1.17027	1.22405	1.40648	6.30487e-06	****
O35326	Serine/arginine-rich splicing factor 5	Srsf5	9.67	269	2	5	0.941371	1.02334	0.695246	0.631092	1.23829	0.977193	1.35903	1.0551	1.40673	0.0404595	*
P50516	V-type proton ATPase catalytic subunit A	Atp6v1a	22.69	617	11	41	0.913526	0.767361	0.790711	0.854378	1.20643	1.09466	1.22131	1.16155	1.4083	0.000259657	***
Q9D1R9	60S ribosomal protein L34	Rpl34	36.75	117	6	24	0.871386	0.863727	0.901626	0.857195	1.30348	1.20979	1.10911	1.30128	1.4092	0.00349411	**
Q08879	Fibulin-1	Fbln1	6.38	705	3	8	0.887656	0.906975	0.876916	0.964043	1.21517	1.28222	1.58966	1.0373	1.4095	0.0460936	*
P10639	Thioredoxin	Txn	40	105	5	14	0.845968	0.830142	0.942561	0.71112	1.25951	1.21017	1.06094	1.16503	1.41019	0.00178345	**
P47856	Glutamine--fructose-6-phosphate aminotransferase [isomerizing] 1	Gfpt1	6.74	697	4	11	0.707323	0.787926	0.96276	0.775797	1.11325	1.25051	1.03868	1.16105	1.41118	0.00356533	**
Q99JX3	Golgi reassembly-stacking protein 2	Gorasp2	10.86	451	3	9	0.84608	0.848221	0.755806	0.927953	1.23062	1.23139	1.07764	1.22841	1.41148	0.000551826	***
Q8BRT1	CLIP-associating protein 2	Clasp2	3.97	1286	2	8	0.972277	0.961715	0.683795	0.59994	1.02851	1.15699	1.31307	1.04818	1.41303	0.0325405	*
P97351	40S ribosomal protein S3a	Rps3a	53.79	264	16	92	0.831201	0.827907	0.864282	0.851307	1.15703	1.16929	1.19634	1.25062	1.41444	0.000100595	***
Q61937	Nucleophosmin	Npm1	24.66	292	7	31	0.92465	0.735099	0.770728	0.861074	1.27483	1.08149	1.20405	1.09682	1.41489	0.0016389	**
P14206	40S ribosomal protein SA	Rpsa	29.83	295	7	60	0.886239	0.824152	0.846087	0.8558	1.12836	1.16127	1.25518	1.28341	1.41496	0.00116156	**
Q9R190	Metastasis-associated protein MTA2	Mta2	3.59	668	2	6	1.00484	0.756148	0.755864	0.607842	1.17519	0.995185	1.18671	1.06473	1.41512	0.0203346	*
P47911	60S ribosomal protein L6	Rpl6	33.11	296	10	43	0.828771	0.839015	0.871375	0.857785	1.19475	1.18279	1.14761	1.28268	1.41534	0.000507696	***
P80318	T-complex protein 1 subunit gamma	Cct3	49.17	545	25	98	0.876086	0.808974	0.822897	0.872432	1.19104	1.14144	1.25765	1.19477	1.41549	4.06203e-05	****
O35295	Transcriptional activator protein Pur-beta	Purb	14.2	324	4	13	0.837521	0.777619	0.905398	0.775477	1.11295	1.10449	1.18157	1.26698	1.41564	0.000486769	***
O88447	Kinesin light chain 1	Klc1	8.32	541	3	12	0.935464	0.856291	0.825348	0.962336	1.17238	1.03914	1.1119	1.74925	1.41717	0.103335	ns
Q91V41	Ras-related protein Rab-14	Rab14	22.79	215	4	15	0.91134	0.768573	0.774394	0.820119	1.21527	1.18397	1.14971	1.09728	1.41895	0.000239681	***
O35744	Chitinase-like protein 3	Chil3	33.42	398	8	48	1.8665	0.607342	0.721598	0.493344	1.38581	1.54767	1.74857	0.555549	1.41987	0.385068	ns
Q9WTM5	RuvB-like 2	Ruvbl2	12.1	463	4	17	0.906446	0.775536	0.922845	0.867116	1.37871	1.08361	1.201	1.26649	1.4199	0.00442247	**
Q3TWW8	Serine/arginine-rich splicing factor 6	Srsf6	5.9	339	2	6	1.12345	0.678664	0.688643	0.617659	1.17323	0.903894	1.24091	1.10632	1.42335	0.0616972	ns
Q5SUR0	Phosphoribosylformylglycinamidine synthase	Pfas	1.35	1337	2	3	1.05527	0.650122	0.638698	0.728608	1.09545	0.947623	1.17826	1.15313	1.42366	0.036012	*
P26369	Splicing factor U2AF 65 kDa subunit	U2af2	14.95	475	6	18	0.971578	0.892557	0.637159	0.646566	1.22624	1.03626	1.19311	1.02925	1.42473	0.0206967	*
O70194	Eukaryotic translation initiation factor 3 subunit D	Eif3d	8.21	548	4	14	0.966677	0.770711	0.695027	0.743623	1.35563	1.04743	1.08787	1.03447	1.42486	0.0139391	*
P14115	60S ribosomal protein L27a	Rpl27a	22.3	148	4	16	0.889089	0.804447	0.878665	0.806772	1.13429	1.12475	1.34172	1.21893	1.42638	0.00244503	**
Q9CQV8	14-3-3 protein beta/alpha	Ywhab	42.28	246	4	126	0.904741	0.896023	0.736431	0.919165	1.20671	1.08794	1.3608	1.27673	1.42699	0.00272921	**
Q8VHY0	Chondroitin sulfate proteoglycan 4	Cspg4	2.23	2327	4	10	1.02678	0.809678	0.567646	0.836494	0.97392	1.15257	1.31834	1.17958	1.42702	0.0284524	*
Q3UW53	Protein Niban	Fam129a	9.29	926	7	16	0.953465	0.770927	0.754684	0.762995	1.1869	1.04881	1.14025	1.25446	1.42823	0.00173382	**
P63101	14-3-3 protein zeta/delta	Ywhaz	58.37	245	9	150	0.930483	0.829226	0.826432	0.786333	1.38346	1.07471	1.27811	1.0834	1.42912	0.0117444	*
Q6A0A9	Constitutive coactivator of PPAR-gamma-like protein 1	FAM120A	7.73	1112	6	17	0.939325	0.714336	0.883777	0.715865	1.20364	1.06459	1.11361	1.26782	1.42921	0.0036638	**
P35980	60S ribosomal protein L18	Rpl18	30.32	188	6	49	0.804646	0.853656	0.853373	0.9089	1.20957	1.10023	1.32377	1.25805	1.43006	0.00174962	**
Q64324	Syntaxin-binding protein 2	Stxbp2	3.2	593	2	4	0.826126	0.934408	0.712059	0.703035	1.12355	1.0702	1.18574	1.16411	1.43077	0.00395862	**
P35279	Ras-related protein Rab-6A	Rab6a	40.87	208	4	25	0.911226	0.754327	0.721709	0.875821	1.31126	1.09742	1.12902	1.13154	1.43093	0.00192833	**
P11247	Myeloperoxidase	Mpo	12.53	718	7	25	2.17469	0.593616	0.49765	0.659897	1.51539	1.879	1.57488	0.649597	1.43125	0.415442	ns
P46467	Vacuolar protein sorting-associated protein 4B	Vps4b	6.76	444	2	10	1.0457	0.806743	0.836065	0.956295	1.51909	0.930409	1.42114	1.34873	1.432	0.0483441	*
P63158	High mobility group protein B1	Hmgb1	30.7	215	6	20	0.786912	0.771106	0.850389	0.90916	1.26519	1.19902	1.09992	1.18713	1.43215	0.000253328	***
Q9QUI0	Transforming protein RhoA	Rhoa	35.23	193	3	46	0.812495	0.875139	0.747538	0.897411	1.28492	1.11432	1.16165	1.21523	1.43316	0.000361833	***
O08795	Glucosidase 2 subunit beta	Prkcsh	8.06	521	4	11	0.874022	0.844827	0.725473	0.909696	1.14378	1.09927	1.42619	1.14504	1.43538	0.00942564	**
P84096	Rho-related GTP-binding protein RhoG	Rhog	31.94	191	6	35	0.984531	0.66003	0.740423	0.780411	1.24358	1.06245	1.22203	1.01571	1.43545	0.00906654	**
Q9CZM2	60S ribosomal protein L15	Rpl15	17.65	204	4	12	0.895548	0.727195	0.83279	0.903822	1.18738	1.10641	1.27643	1.25283	1.43571	0.000612748	***
Q61879	Myosin-10	Myh10	13.16	1976	6	185	0.93241	0.841736	0.76739	0.833381	1.20814	1.07249	1.36973	1.19511	1.43573	0.00394702	**
Q9WV54	Acid ceramidase	Asah1	7.36	394	3	15	0.851381	0.980639	0.70036	1.00452	1.30241	0.995503	1.52027	1.26288	1.43659	0.0287686	*
Q6NZC7	SEC23-interacting protein	Sec23ip	3.31	998	3	9	0.912968	0.645651	0.823119	0.806759	1.09533	1.14106	1.15393	1.19144	1.43697	0.00505006	**
Q64674	Spermidine synthase	Srm	7.95	302	2	2	0.92254	0.88642	0.843524	0.940658	1.38459	1.06309	1.43089	1.29047	1.43858	0.0139576	*
P97855	Ras GTPase-activating protein-binding protein 1	G3bp1	16.34	465	5	19	0.897151	0.912123	0.840421	0.759736	1.14909	1.09634	1.27864	1.38258	1.43914	0.00475963	**
P01872	Ig mu chain C region	Ighm	27.75	454	11	41	1.10085	0.635066	0.604055	0.908392	1.32376	1.39658	1.19248	0.762136	1.43917	0.103226	ns
P84104	Serine/arginine-rich splicing factor 3	Srsf3	28.66	164	4	15	0.904346	0.610726	0.829007	0.807095	1.10577	1.10832	1.18653	1.13905	1.44063	0.00847229	**
Q9CZX8	40S ribosomal protein S19	Rps19	40	145	8	63	0.826072	0.825649	0.870094	0.853876	1.1493	1.2085	1.1907	1.32329	1.4432	0.00119302	**
O35685	Nuclear migration protein nudC	Nudc	17.17	332	6	20	0.923827	0.810901	0.745703	0.871212	1.2217	1.08245	1.30787	1.228	1.44408	0.000980002	***
P80316	T-complex protein 1 subunit epsilon	Cct5	27.17	541	13	42	0.835225	0.788115	0.887746	0.846268	1.26296	1.12645	1.25109	1.20832	1.44424	0.000131358	***
Q9R0Q7	Prostaglandin E synthase 3	Ptges3	18.75	160	3	8	0.706364	0.675071	0.8894	0.913178	1.17478	1.18281	1.09508	1.1476	1.4448	0.00711567	**
Q99KF1	Transmembrane emp24 domain-containing protein 9	Tmed9	15.74	235	3	10	0.901035	0.790394	0.815365	0.912868	1.31047	1.21896	1.09545	1.31612	1.44488	0.00158702	**
Q99PV0	Pre-mRNA-processing-splicing factor 8	Prpf8	1.03	2335	3	4	1.05313	1.00271	0.518126	0.552868	0.997299	0.98666	1.23784	1.29685	1.44512	0.09018	ns
P62900	60S ribosomal protein L31	Rpl31	45.6	125	7	36	0.876938	0.832054	0.816527	0.83227	1.14033	1.2026	1.2121	1.29988	1.44586	0.00049737	***
Q99KP6	Pre-mRNA-processing factor 19	Prpf19	11.11	504	6	13	0.909346	0.82632	0.738282	0.846371	1.2167	1.09969	1.26038	1.22443	1.44601	0.00029998	***
Q60996	Serine/threonine-protein phosphatase 2A 56 kDa regulatory subunit gamma isoform	Ppp2r5c	7.06	524	3	7	0.978029	0.919216	0.929036	0.621616	1.02246	1.11227	1.72048	1.13091	1.44613	0.0914218	ns
P62858	40S ribosomal protein S28	Rps28	46.38	69	3	32	0.859096	0.825562	0.881409	0.867046	1.2156	1.13455	1.27466	1.34023	1.44622	0.00203814	**
P62702	40S ribosomal protein S4, X isoform	Rps4x	55.13	263	14	64	0.873707	0.785769	0.773942	0.858653	1.23605	1.14455	1.18742	1.19314	1.44625	4.12243e-05	****
P51410	60S ribosomal protein L9	Rpl9	17.19	192	5	12	0.887513	0.863284	0.928869	0.69154	1.41483	1.2315	1.07658	1.15435	1.44674	0.00689873	**
Q99020	Heterogeneous nuclear ribonucleoprotein A/B	Hnrnpab	13.68	285	3	16	0.957851	0.883339	0.775185	0.791642	1.59828	1.044	1.22103	1.0684	1.44709	0.0527873	ns
P10852	4F2 cell-surface antigen heavy chain	Slc3a2	8.37	526	3	7	0.929522	0.885936	0.819498	0.933812	1.56849	1.22188	1.30558	1.07088	1.44779	0.0275741	*
Q9CQH7	Transcription factor BTF3 homolog 4	Btf3l4	10.13	158	2	13	0.862621	0.883111	0.884927	0.711972	1.13004	1.27012	1.1544	1.2856	1.44801	0.000624785	***
O70133	ATP-dependent RNA helicase A	Dhx9	10.14	1380	12	46	0.946671	0.825982	0.828187	0.770628	1.33527	1.05633	1.22017	1.27139	1.44838	0.00295991	**
O35841	Apoptosis inhibitor 5	Api5	9.92	504	5	15	0.930312	0.74369	0.782641	0.749029	1.13589	1.1632	1.27221	1.07491	1.44937	0.000990865	***
Q62523	Zyxin	Zyx	12.94	564	7	20	0.949776	0.681316	0.623221	0.744893	1.16422	1.07203	1.05288	1.0585	1.4496	0.0126912	*
P97461	40S ribosomal protein S5	Rps5	24.51	204	8	26	0.88365	0.742893	0.778471	0.851802	1.13167	1.17802	1.24357	1.16802	1.44966	0.000162524	***
P20029	78 kDa glucose-regulated protein	Hspa5	54.05	655	32	266	0.863782	0.786256	0.798706	0.902865	1.35077	1.10759	1.27149	1.13513	1.45153	0.00316101	**
Q8VIJ6	Splicing factor, proline- and glutamine-rich	Sfpq	12.3	699	8	28	0.877813	0.790872	0.847547	0.727426	1.19641	1.13919	1.22578	1.15105	1.45281	0.000235634	***
Q61210	Rho guanine nucleotide exchange factor 1	Arhgef1	2.39	920	2	5	1.01009	0.397963	0.728248	0.834829	1.06385	1.10305	1.15969	0.990012	1.45285	0.075326	ns
Q8R3B1	1-phosphatidylinositol 4,5-bisphosphate phosphodiesterase delta-1	Plcd1	5.82	756	3	8	1.14967	0.641542	0.722512	0.607067	0.974331	1.25515	1.02635	1.28066	1.45363	0.061873	ns
Q9CQ48	NudC domain-containing protein 2	Nudcd2	12.74	157	2	5	1.00495	0.995073	0.962429	0.812538	1.26451	0.991343	1.22369	2.00911	1.45395	0.146216	ns
P11352	Glutathione peroxidase 1	Gpx1	45.27	201	8	27	0.872901	0.78984	0.820028	0.82864	1.14561	1.19785	1.30706	1.16468	1.45412	0.000503724	***
Q9CXY6	Interleukin enhancer-binding factor 2	Ilf2	7.95	390	2	5	0.980882	0.748375	0.637609	0.929925	1.32206	1.02931	1.42332	1.01949	1.4542	0.030024	*
P62317	Small nuclear ribonucleoprotein Sm D2	Snrpd2	61.86	118	7	26	0.919025	0.777549	0.722441	0.76701	1.25692	1.08811	1.17668	1.11892	1.45656	0.000712813	***
P62270	40S ribosomal protein S18	Rps18	42.11	152	11	71	0.868576	0.776671	0.872268	0.841435	1.16769	1.14644	1.23861	1.3398	1.45657	0.000910727	***
Q9D554	Splicing factor 3A subunit 3	Sf3a3	8.38	501	4	7	0.884288	0.887174	0.787118	0.839032	1.29152	1.14306	1.39034	1.12718	1.45752	0.00506592	**
Q9DAR7	m7GpppX diphosphatase	Dcps	12.13	338	3	9	0.922603	0.942228	0.468218	1.11033	1.4696	0.961573	1.5539	1.03996	1.45933	0.0996993	ns
B2RY56	RNA-binding protein 25	Rbm25	1.91	838	2	4	0.949789	0.668445	0.76279	0.84674	1.2773	1.25514	1.1382	1.05287	1.4634	0.00350224	**
P62267	40S ribosomal protein S23	Rps23	28.67	143	4	26	0.827074	0.837342	0.7777	0.886585	1.28614	1.23062	1.12792	1.22808	1.46387	0.000146296	***
A2ASS6	Titin	Ttn	48.9	35213	1583	10621	0.780523	0.809045	0.72445	1.08725	1.26106	1.44489	0.919753	1.35892	1.46552	0.034454	*
O88569	Heterogeneous nuclear ribonucleoproteins A2/B1	Hnrnpa2b1	41.36	353	15	98	0.884938	0.811843	0.744106	0.789363	1.244	1.13002	1.1667	1.1961	1.4664	7.67288e-05	****
Q64133	Amine oxidase [flavin-containing] A	Maoa	10.84	526	4	18	0.848248	0.87697	0.891511	0.827217	1.30271	1.34172	1.12169	1.28952	1.46798	0.00228468	**
Q9Z204	Heterogeneous nuclear ribonucleoproteins C1/C2	Hnrnpc	25.56	313	7	41	0.942795	0.664084	0.692836	0.747327	1.23701	1.06476	1.1126	1.06068	1.46865	0.00463529	**
P19096	Fatty acid synthase	Fasn	3.12	2504	7	24	0.750308	0.881331	0.627357	1.01217	1.05843	1.33072	1.431	0.987974	1.46985	0.0310758	*
P17918	Proliferating cell nuclear antigen	Pcna	11.11	261	3	9	1.01335	0.773413	0.75589	0.783102	1.4067	1.0827	1.41551	0.986826	1.47086	0.0292504	*
Q60875	Rho guanine nucleotide exchange factor 2	Arhgef2	3.76	985	4	10	0.8401	0.785771	0.637777	0.981831	1.27384	1.01851	1.31653	1.17081	1.47273	0.00764981	**
P15864	Histone H1.2	Hist1h1c	50.94	212	4	176	0.950795	0.713021	0.797764	0.823526	1.42478	1.24282	1.1223	1.05175	1.47382	0.00981064	**
O70475	UDP-glucose 6-dehydrogenase	Ugdh	7.1	493	3	7	0.808608	0.885815	1.01165	0.984907	1.93134	1.08455	1.43789	0.988482	1.47447	0.130718	ns
P05555	Integrin alpha-M	Itgam	7.2	1153	8	28	1.11357	0.648031	0.680839	0.880695	1.48408	1.18967	1.32813	0.89801	1.47448	0.0543333	ns
P62717	60S ribosomal protein L18a	Rpl18a	31.25	176	6	45	0.831673	0.807388	0.838595	0.831426	1.22736	1.1926	1.19247	1.2682	1.47492	4.58207e-05	****
Q61543	Golgi apparatus protein 1	Glg1	5.79	1175	6	17	0.846315	0.726256	0.951412	0.836778	1.37522	1.05107	1.34281	1.18874	1.47521	0.00618146	**
P56959	RNA-binding protein FUS	Fus	10.81	518	6	17	0.94136	0.708768	0.783035	0.933379	1.36251	1.06229	1.38194	1.16056	1.47549	0.00735919	**
Q9JKR6	Hypoxia up-regulated protein 1	Hyou1	19.62	999	14	40	0.882133	0.834667	0.685259	0.820731	1.21631	1.13362	1.19523	1.21078	1.47572	0.000975597	***
P97352	Protein S100-A13	S100a13	38.78	98	4	11	0.830304	0.791308	0.819829	0.84655	1.18579	1.18126	1.21204	1.27442	1.47614	3.14611e-05	****
Q3U7R1	Extended synaptotagmin-1	Esyt1	11.45	1092	11	32	0.90245	0.640091	0.733358	0.834561	1.17322	1.10809	1.15916	1.15246	1.47661	0.00584701	**
Q61878	Bone marrow proteoglycan	Prg2	16.59	223	4	12	1.02728	0.529617	0.478715	0.963419	1.27522	1.15047	1.03292	0.973447	1.47783	0.0814897	ns
Q61147	Ceruloplasmin	Cp	15.74	1061	15	48	1.06562	0.764834	0.801453	0.863018	1.49561	1.28987	1.45155	0.93842	1.48085	0.0362469	*
P62242	40S ribosomal protein S8	Rps8	25.96	208	5	40	0.887152	0.83848	0.82505	0.828619	1.1272	1.25651	1.31797	1.30275	1.48091	0.00132008	**
P15379	CD44 antigen	Cd44	5.01	778	4	8	1.17506	0.668458	0.543021	0.759907	1.3265	1.05585	1.33141	0.947101	1.48131	0.0697394	ns
Q9CXW4	60S ribosomal protein L11	Rpl11	29.78	178	6	29	0.840585	0.726305	0.793964	0.910161	1.20229	1.09871	1.24908	1.29602	1.48153	0.000481313	***
P14131	40S ribosomal protein S16	Rps16	69.18	146	12	79	0.836718	0.783988	0.801229	0.845069	1.20068	1.18334	1.23981	1.22133	1.48306	1.05827e-06	****
P27661	Histone H2AX	H2afx	44.06	143	3	215	0.919012	0.689379	0.794042	0.812574	1.41667	1.17681	1.08812	1.09204	1.4848	0.00778046	**
Q8K310	Matrin-3	Matr3	7.68	846	5	13	0.887904	0.751861	0.848234	0.865234	1.32812	1.24024	1.28508	1.12625	1.48504	0.000439982	***
P14869	60S acidic ribosomal protein P0	Rplp0	53.63	317	13	79	0.850892	0.820859	0.871857	0.719373	1.27994	1.14698	1.2491	1.17309	1.4861	0.000139144	***
P61161	Actin-related protein 2	Actr2	17.51	394	8	31	0.941067	0.668489	0.679326	0.711947	1.18983	1.06262	1.12528	1.08418	1.4869	0.00605727	**
P62908	40S ribosomal protein S3	Rps3	57.61	243	15	65	0.81265	0.783508	0.863405	0.759395	1.20336	1.15821	1.18281	1.24669	1.48839	1.31836e-05	****
Q6ZWN5	40S ribosomal protein S9	Rps9	57.73	194	15	57	0.86229	0.79826	0.815479	0.764752	1.25114	1.16431	1.2528	1.1597	1.48975	2.99892e-05	****
Q02819	Nucleobindin-1	Nucb1	15.9	459	7	19	0.858684	0.791015	0.791199	0.856038	1.18111	1.32009	1.24819	1.16457	1.49046	0.00026529	***
Q9QYS9	Protein quaking	Qki	9.97	341	3	12	0.975516	0.702589	0.698551	0.688963	1.13746	1.0251	1.15775	1.25643	1.49292	0.00571611	**
Q9D8U8	Sorting nexin-5	Snx5	6.44	404	2	5	0.997847	0.881883	0.421725	0.733452	1.19446	1.00216	1.27465	1.06036	1.49317	0.0496122	*
Q7TPR4	Alpha-actinin-1	Actn1	44.06	892	18	450	0.919702	0.92763	0.737239	0.794543	1.36902	1.07802	1.35994	1.24118	1.49393	0.00326103	**
Q91ZX7	Prolow-density lipoprotein receptor-related protein 1	Lrp1	1.3	4545	6	15	0.771686	0.843416	0.693724	0.916218	1.21445	1.09144	1.35257	1.16303	1.49501	0.00166301	**
Q3TW96	UDP-N-acetylhexosamine pyrophosphorylase-like protein 1	Uap1l1	18.34	507	7	19	0.926205	0.731303	0.794953	0.790386	1.29676	1.07967	1.29219	1.18201	1.4958	0.00107166	**
Q91W90	Thioredoxin domain-containing protein 5	Txndc5	21.58	417	6	15	0.872327	0.877424	0.832463	0.840455	1.27864	1.1397	1.55534	1.15168	1.49748	0.020873	*
P62754	40S ribosomal protein S6	Rps6	31.33	249	9	57	0.875603	0.764954	0.704769	0.727605	1.14256	1.14207	1.16748	1.1496	1.4975	0.00174727	**
P62264	40S ribosomal protein S14	Rps14	38.41	151	6	33	0.880096	0.823703	0.815742	0.799964	1.2964	1.13624	1.30915	1.2322	1.49841	0.000570466	***
Q78PY7	Staphylococcal nuclease domain-containing protein 1	Snd1	20.77	910	19	61	0.88269	0.735766	0.715769	0.807061	1.27999	1.15158	1.14388	1.1329	1.49886	0.000273407	***
Q8R081	Heterogeneous nuclear ribonucleoprotein L	Hnrnpl	15.19	586	8	33	0.866233	0.775683	0.753334	0.771349	1.16972	1.15442	1.22649	1.19837	1.49972	4.10622e-05	****
Q9JIF7	Coatomer subunit beta	Copb1	15.84	953	12	37	0.88003	0.653068	0.708164	0.886286	1.14103	1.17438	1.2545	1.1283	1.5022	0.00318076	**
Q9D0J8	Parathymosin	Ptms	22.77	101	3	10	0.776306	0.89215	0.659283	0.898477	1.25854	1.22269	1.11299	1.25256	1.50231	0.00177434	**
Q9JIK5	Nucleolar RNA helicase 2	Ddx21	8.34	851	6	19	0.992186	0.545452	0.61032	0.796501	1.0578	1.11923	1.24	1.00788	1.50279	0.0261195	*
Q9ET01	Glycogen phosphorylase, liver form	Pygl	13.76	850	4	193	1.16569	0.643666	0.766869	0.847025	1.53432	1.2913	1.46288	0.85786	1.50335	0.0659824	ns
Q05144	Ras-related C3 botulinum toxin substrate 2	Rac2	33.33	192	2	45	1.27689	0.561929	0.618599	0.784742	1.41378	1.26742	1.40566	0.789004	1.50389	0.112253	ns
P62918	60S ribosomal protein L8	Rpl8	45.53	257	12	50	0.843997	0.749363	0.848568	0.825543	1.25842	1.25043	1.17846	1.22748	1.50416	1.262e-05	****
Q8CIN4	Serine/threonine-protein kinase PAK 2	Pak2	18.89	524	4	23	0.848446	0.619349	0.863936	0.869318	1.27328	1.15033	1.21065	1.18138	1.5044	0.00335048	**
P41105	60S ribosomal protein L28	Rpl28	48.91	137	9	32	0.825614	0.834954	0.797572	0.860888	1.32565	1.22974	1.16159	1.27703	1.50466	0.000459267	***
Q60710	Deoxynucleoside triphosphate triphosphohydrolase SAMHD1	Samhd1	18.82	627	10	28	0.936786	0.722498	0.554053	0.832971	1.28722	1.06748	1.13118	1.10217	1.50611	0.010335	*
Q9QXZ0	Microtubule-actin cross-linking factor 1	Macf1	1.43	7354	6	15	0.902315	0.595554	0.738087	0.916461	1.19279	1.09115	1.234	1.24319	1.51031	0.00751011	**
Q99L47	Hsc70-interacting protein	St13	23.99	371	10	40	0.89429	0.789575	0.828221	0.81308	1.25093	1.11821	1.29625	1.35791	1.51069	0.00138928	**
P57780	Alpha-actinin-4	Actn4	36.62	912	14	380	0.855929	0.77653	0.740819	0.816665	1.25218	1.16832	1.22777	1.17234	1.51119	1.95554e-05	****
P11438	Lysosome-associated membrane glycoprotein 1	Lamp1	5.67	406	2	11	0.906545	0.775342	0.793705	0.839719	1.37553	1.10309	1.23958	1.29193	1.51121	0.00182928	**
Q9JII6	Alcohol dehydrogenase [NADP(+)]	Akr1a1	32	325	8	38	0.808904	0.843107	0.791271	0.736995	1.18614	1.18609	1.24171	1.19294	1.51147	2.08301e-05	****
P37889	Fibulin-2	Fbln2	4.42	1221	5	16	0.951622	0.791226	0.664957	0.890036	1.37402	1.05084	1.46982	1.09313	1.51244	0.0176332	*
Q8CD10	Calcium uptake protein 2, mitochondrial	Micu2	7.18	432	2	5	0.914056	0.899338	0.697116	0.668358	1.30875	1.12587	1.09403	1.28209	1.51335	0.00320254	**
P99027	60S acidic ribosomal protein P2	Rplp2	77.39	115	8	63	0.803766	0.750734	0.844263	0.84393	1.19434	1.24942	1.18446	1.28106	1.51395	1.24262e-05	****
Q923D2	Flavin reductase (NADPH)	Blvrb	19.9	206	5	19	0.832618	0.853499	0.982599	0.995914	1.51198	1.0041	1.69899	1.33435	1.51432	0.0449272	*
P16675	Lysosomal protective protein	Ctsa	8.02	474	3	11	0.956569	0.759809	0.687407	0.89705	1.30379	1.05231	1.60111	1.0454	1.51556	0.0395605	*
P42225	Signal transducer and activator of transcription 1	Stat1	5.47	749	4	11	1.14279	0.60529	0.507626	0.734797	1.32558	0.943719	1.20453	1.05964	1.51595	0.0649437	ns
P62889	60S ribosomal protein L30	Rpl30	40	115	5	21	0.853281	0.768069	0.795425	0.787868	1.24895	1.24262	1.17195	1.1949	1.51606	4.05504e-06	****
P97372	Proteasome activator complex subunit 2	Psme2	7.53	239	2	5	0.857463	0.818837	0.364041	1.03204	1.36971	0.968959	1.16973	1.15038	1.51634	0.0628175	ns
P28653	Biglycan	Bgn	47.97	369	14	121	0.766205	0.718559	0.641179	0.916672	1.0909	1.17754	1.18809	1.15756	1.51649	0.00367088	**
O70310	Glycylpeptide N-tetradecanoyltransferase 1	Nmt1	11.9	496	2	13	0.98513	0.813591	0.627863	0.783818	1.40691	1.15217	1.29452	1.01509	1.51653	0.0106078	*
Q3UEB3	Poly(U)-binding-splicing factor PUF60	Puf60	6.91	564	4	12	0.916456	0.792269	0.705805	0.836013	1.19812	1.09116	1.33915	1.30203	1.51681	0.00126008	**
P35979	60S ribosomal protein L12	Rpl12	60	165	8	64	0.864597	0.783724	0.784425	0.800092	1.15661	1.22913	1.18372	1.33707	1.51771	0.000469771	***
Q9DCH4	Eukaryotic translation initiation factor 3 subunit F	Eif3f	7.76	361	2	11	1.05779	0.573343	0.695859	0.90089	1.30678	0.945371	1.23979	1.40735	1.5178	0.029183	*
P16045	Galectin-1	Lgals1	61.48	135	9	251	0.825399	0.865368	0.784172	0.805289	1.30493	1.15558	1.18054	1.35207	1.52219	0.00136952	**
Q9ESB3	Histidine-rich glycoprotein	Hrg	18.29	525	9	29	1.04531	0.704097	0.720742	0.874681	1.4029	1.3205	1.41433	0.956651	1.52306	0.0192818	*
Q61699	Heat shock protein 105 kDa	Hsph1	14.22	858	9	30	0.916243	0.860226	0.803511	0.784845	1.2771	1.09141	1.61139	1.15153	1.52502	0.0281483	*
Q61656	Probable ATP-dependent RNA helicase DDX5	Ddx5	27.52	614	11	55	0.948853	0.796136	0.694973	0.816368	1.30662	1.23895	1.36785	1.0539	1.52544	0.00296872	**
Q91WJ8	Far upstream element-binding protein 1	Fubp1	13.36	651	7	32	0.92853	0.672605	0.610882	0.796478	1.1535	1.10554	1.25344	1.07697	1.5255	0.00528576	**
P62996	Transformer-2 protein homolog beta	Tra2b	8.33	288	2	5	0.938377	0.847605	0.626414	0.689093	1.28949	1.14931	1.06567	1.22861	1.52607	0.00456521	**
Q9D8Y0	EF-hand domain-containing protein D2	Efhd2	18.75	240	3	15	1.13085	0.635572	0.478075	0.521961	1.18899	1.02311	1.03303	0.977416	1.52633	0.089448	ns
P61290	Proteasome activator complex subunit 3	Psme3	13.39	254	3	9	0.880097	0.753844	0.686793	0.911576	1.28232	1.26663	1.29223	1.097	1.52775	0.000965066	***
P62245	40S ribosomal protein S15a	Rps15a	26.15	130	4	22	0.847731	0.732461	0.761378	0.797628	1.18968	1.22132	1.20583	1.17962	1.52792	0.000136824	***
P26039	Talin-1	Tln1	33.45	2541	56	256	0.908473	0.707646	0.675806	0.810876	1.22331	1.11222	1.31054	1.10075	1.52985	0.00131364	**
P39061	Collagen alpha-1(XVIII) chain	Col18a1	3.27	1774	4	11	0.784342	0.822363	0.794071	0.924439	1.44291	1.08174	1.24106	1.3214	1.52986	0.00568607	**
P53026	60S ribosomal protein L10a	Rpl10a	29.95	217	7	24	0.75715	0.778908	0.838454	0.86459	1.28971	1.15662	1.19194	1.31756	1.53	0.000198792	***
Q6PDM2	Serine/arginine-rich splicing factor 1	Srsf1	23.79	248	5	14	0.875816	0.874462	0.643884	0.741931	1.19114	1.15858	1.31214	1.14179	1.53173	0.00137645	**
Q61646	Haptoglobin	Hp	9.22	347	3	10	0.895167	0.593876	0.902687	1.32252	2.23521	1.68474	1.1078	0.664012	1.53241	0.254293	ns
O70251	Elongation factor 1-beta	Eef1b	40.44	225	6	40	0.868084	0.72739	0.805871	0.790715	1.19387	1.15196	1.30966	1.23806	1.53304	8.47063e-05	****
Q9R111	Guanine deaminase	Gda	20.93	454	8	20	1.01163	0.702678	0.732538	0.881313	1.52575	1.22558	1.36338	0.988499	1.53334	0.0210746	*
Q61990	Poly(rC)-binding protein 2	Pcbp2	25.69	362	2	36	0.89291	0.772556	0.738243	0.7915	1.40441	1.11993	1.24996	1.12836	1.53438	0.00338215	**
Q61703	Inter-alpha-trypsin inhibitor heavy chain H2	Itih2	13.64	946	11	35	1.22079	0.652381	0.605776	0.696738	1.33767	1.30234	1.41901	0.819142	1.5361	0.0747139	ns
P12970	60S ribosomal protein L7a	Rpl7a	41.35	266	13	52	0.832692	0.759	0.781413	0.805691	1.22539	1.20951	1.20092	1.25051	1.53717	1.90286e-06	****
Q9DCD0	6-phosphogluconate dehydrogenase, decarboxylating	Pgd	24.84	483	11	55	0.956381	0.7331	0.640636	0.796612	1.30289	1.18403	1.28554	1.04561	1.54093	0.00326007	**
Q01149	Collagen alpha-2(I) chain	Col1a2	11.44	1372	12	47	0.750606	0.71273	0.753585	1.09382	0.964516	1.54546	1.03679	1.5639	1.54366	0.0613154	ns
Q8BG05	Heterogeneous nuclear ribonucleoprotein A3	Hnrnpa3	15.3	379	7	31	0.87262	0.72685	0.762305	0.771188	1.28998	1.17394	1.2266	1.14597	1.54374	7.49547e-05	****
P97369	Neutrophil cytosol factor 4	Ncf4	5.6	339	2	6	1.12117	0.747392	0.785601	0.424269	1.39124	1.21442	1.25651	0.891924	1.54433	0.0597684	ns
Q8BHC4	Dephospho-CoA kinase domain-containing protein	Dcakd	10.82	231	2	4	1.13337	0.430913	0.755984	0.585165	1.16507	1.24554	1.19629	0.882322	1.54511	0.073616	ns
Q6NZB0	DnaJ homolog subfamily C member 8	Dnajc8	11.07	253	3	15	0.912128	0.717522	0.715331	0.68678	1.23002	1.12159	1.09634	1.23994	1.54626	0.000944175	***
O35955	Proteasome subunit beta type-10	Psmb10	21.25	273	5	19	1.05242	0.651999	0.522837	0.778351	1.34087	0.950192	1.22257	1.13458	1.54651	0.029018	*
P03987	Ig gamma-3 chain C region	Ig gamma-3 chain C region	18.59	398	7	40	1.1365	0.773011	0.601182	0.719654	1.46038	1.42063	1.23666	0.879892	1.54707	0.0463156	*
P00920	Carbonic anhydrase 2	Ca2	40	260	7	26	0.948691	1.00118	0.95735	0.998826	1.45889	0.818632	2.50633	1.26377	1.54827	0.23119	ns
P97370	Sodium/potassium-transporting ATPase subunit beta-3	Atp1b3	16.91	278	3	11	0.886563	0.715587	0.784907	0.805856	1.3855	1.13555	1.12795	1.29834	1.54947	0.00219438	**
Q9DBH5	Vesicular integral-membrane protein VIP36	Lman2	8.38	358	3	10	0.754319	0.706799	0.546069	0.932211	1.24531	1.14321	1.09441	1.07272	1.54985	0.00844943	**
P01837	Ig kappa chain C region	Ig kappa chain C region	33.96	106	3	20	0.777145	0.479038	0.863403	1.15821	1.60126	1.50272	1.24755	0.729097	1.55001	0.114545	ns
Q69ZN7	Myoferlin	Myof	3.91	2048	5	17	0.799256	0.886415	0.725871	0.73395	1.12845	1.12814	1.47589	1.14836	1.55169	0.00904445	**
Q8BFR4	N-acetylglucosamine-6-sulfatase	Gns	3.31	544	2	6	0.899778	0.770827	0.739157	0.864082	1.39972	1.11139	1.28278	1.28698	1.55196	0.00128356	**
Q3THE2	Myosin regulatory light chain 12B	Myl12b	51.74	172	3	31	0.962257	0.671712	0.639691	0.748491	1.0662	1.10968	1.48755	1.03922	1.55606	0.0196884	*
Q7TMB8	Cytoplasmic FMR1-interacting protein 1	Cyfip1	2.95	1253	2	10	0.957241	0.768103	0.55567	0.788598	1.35327	1.04467	1.2451	1.1364	1.55702	0.00748412	**
Q8R5J9	PRA1 family protein 3	Arl6ip5	23.94	188	5	21	0.868883	0.809979	0.652249	0.806279	1.16431	1.29261	1.1509	1.27935	1.55772	0.000395778	***
Q60865	Caprin-1	Caprin1	8.35	707	5	16	0.893288	0.774466	0.717995	0.841195	1.337	1.11946	1.40117	1.19567	1.56597	0.00186104	**
Q6ZWV7	60S ribosomal protein L35	Rpl35	25.2	123	3	15	0.7014	0.699455	0.786494	0.875387	1.17832	1.18707	1.14235	1.28917	1.56622	0.000244937	***
P06800	Receptor-type tyrosine-protein phosphatase C	Ptprc	5.5	1291	7	23	1.05211	0.596497	0.547633	0.822588	1.39532	0.956428	1.33125	1.04556	1.56636	0.0352679	*
P61255	60S ribosomal protein L26	Rpl26	24.14	145	6	27	0.834009	0.794532	0.825168	0.842064	1.29777	1.18756	1.31921	1.35814	1.56645	0.000546614	***
Q60668	Heterogeneous nuclear ribonucleoprotein D0	Hnrnpd	20.56	355	5	35	0.919462	0.716197	0.672397	0.828435	1.31895	1.25017	1.26053	1.08759	1.56775	0.00104769	**
Q501J6	Probable ATP-dependent RNA helicase DDX17	Ddx17	14	650	3	33	0.788931	0.799533	0.829876	0.879313	1.13725	1.35653	1.52498	1.15336	1.56842	0.0125019	*
Q9CX86	Heterogeneous nuclear ribonucleoprotein A0	Hnrnpa0	11.15	305	2	7	0.973331	0.708383	0.737019	0.745092	1.27341	1.0274	1.54772	1.11618	1.56922	0.0203371	*
Q5XJY5	Coatomer subunit delta	Arcn1	16.44	511	8	22	0.907966	0.882823	0.776828	0.876751	1.32845	1.10136	1.65383	1.32308	1.56973	0.019619	*
P70372	ELAV-like protein 1	Elavl1	13.5	326	4	12	0.866442	0.722009	0.731271	0.644221	1.16442	1.15415	1.18692	1.15614	1.57278	0.00229348	**
P08905	Lysozyme C-2	Lyz2	37.84	148	2	16	1.79584	0.889891	0.341979	0.682853	1.12373	1.95304	2.11915	0.644167	1.57391	0.298048	ns
P06684	Complement C5	C5	3.27	1680	6	13	1.11353	0.898043	0.706219	0.866982	1.68814	1.41266	1.74984	0.803549	1.57728	0.0914837	ns
Q91YP2	Neurolysin, mitochondrial	Nln	5.4	704	3	6	0.826421	0.990583	0.489426	0.539683	1.00951	1.02121	1.09367	1.36522	1.57745	0.0338531	*
Q9JJI8	60S ribosomal protein L38	Rpl38	27.14	70	3	15	0.844264	0.749781	0.74368	0.848046	1.35332	1.21216	1.17918	1.28389	1.57844	0.000121917	***
Q61702	Inter-alpha-trypsin inhibitor heavy chain H1	Itih1	12.9	907	9	34	1.15099	0.727933	0.714646	0.814415	1.54187	1.43543	1.53427	0.868817	1.57876	0.0480003	*
P52430	Serum paraoxonase/arylesterase 1	Pon1	6.76	355	2	6	1.25068	0.638714	0.592123	0.625871	1.35002	1.40099	1.35715	0.799566	1.57937	0.0797537	ns
Q64449	C-type mannose receptor 2	Mrc2	1.56	1479	2	6	0.924678	0.795367	0.578201	0.593511	1.14462	1.08146	1.22228	1.12421	1.58124	0.0106219	*
Q93092	Transaldolase	Taldo1	31.45	337	13	46	0.885503	0.70965	0.667336	0.803572	1.25142	1.27293	1.1967	1.1293	1.58195	0.000521415	***
Q9D823	60S ribosomal protein L37	Rpl37	17.53	97	3	6	0.832572	0.802234	0.82796	0.813366	1.32951	1.2011	1.25229	1.404	1.58324	0.00144097	**
P62281	40S ribosomal protein S11	Rps11	34.18	158	8	36	0.818462	0.815538	0.799861	0.80086	1.36059	1.2218	1.27183	1.26722	1.58327	0.000387253	***
Q91VC3	Eukaryotic initiation factor 4A-III	Eif4a3	15.09	411	4	17	0.93842	0.742309	0.720994	0.842626	1.39102	1.06562	1.50177	1.18412	1.58507	0.0100608	*
O70439	Syntaxin-7	Stx7	16.86	261	4	12	0.928506	0.748673	0.565012	0.831126	1.077	1.10716	1.3515	1.33795	1.58578	0.00551828	**
O70362	Phosphatidylinositol-glycan-specific phospholipase D	Gpld1	4.54	837	3	9	1.15926	0.656794	0.614942	0.694581	1.36937	1.22072	1.50627	0.862622	1.58658	0.0508815	ns
Q61247	Alpha-2-antiplasmin	Serpinf2	14.05	491	8	23	1.24762	0.680548	0.744181	0.801524	1.43846	1.93337	1.42814	0.711623	1.58659	0.138065	ns
P49290	Eosinophil peroxidase	Epx	6.98	716	4	15	0.993814	0.545632	0.471674	0.791951	1.1564	1.16411	1.12548	1.00622	1.58834	0.0354554	*
Q62393	Tumor protein D52	Tpd52	17.86	224	3	12	0.965577	0.673535	0.540119	0.828017	1.48042	1.09118	1.17197	1.03565	1.58923	0.0172194	*
P29341	Polyadenylate-binding protein 1	Pabpc1	23.27	636	14	42	0.8439	0.747354	0.740921	0.804594	1.26453	1.25849	1.18498	1.27791	1.5895	8.76691e-06	****
P60766	Cell division control protein 42 homolog	Cdc42	29.84	191	4	59	0.867059	0.629664	0.775943	0.817495	1.42232	1.15332	1.1655	1.17511	1.59094	0.00172309	**
Q64012	RNA-binding protein Raly	Raly	11.86	312	4	12	0.895337	0.699053	0.662505	0.723626	1.27966	1.17758	1.17025	1.1169	1.5918	0.000717881	***
P80317	T-complex protein 1 subunit zeta	Cct6a	35.22	531	15	71	0.842776	0.747267	0.741284	0.747008	1.19286	1.21389	1.31058	1.18655	1.59303	2.35659e-05	****
P97449	Aminopeptidase N	Anpep	9.42	966	8	24	0.745362	0.868601	0.733561	0.753378	1.17311	1.28848	1.15128	1.33268	1.59487	0.000241247	***
Q9WVA4	Transgelin-2	Tagln2	48.74	199	10	64	0.908252	0.610186	0.641404	0.824862	1.25031	1.10102	1.2198	1.18963	1.59505	0.0043263	**
Q91X72	Hemopexin	Hpx	41.74	460	18	145	0.989504	0.724525	0.840702	1.00127	1.64896	1.50361	1.52987	0.998732	1.59763	0.0263846	*
P60843	Eukaryotic initiation factor 4A-I	Eif4a1	36.45	406	3	47	0.889741	0.888935	0.703871	0.638801	1.29272	1.12392	1.44484	1.13301	1.60011	0.00356266	**
P62751	60S ribosomal protein L23a	Rpl23a	48.72	156	9	33	0.805887	0.717467	0.703147	0.83799	1.20216	1.19333	1.20055	1.30815	1.60033	4.84071e-05	****
Q9ER00	Syntaxin-12	Stx12	20.07	274	4	11	0.961508	0.76328	0.492998	0.605126	1.04003	1.13964	1.26901	1.0797	1.60415	0.0168002	*
Q61830	Macrophage mannose receptor 1	Mrc1	2.4	1456	3	9	0.842543	0.828064	0.799867	0.872714	1.41745	1.33286	1.47437	1.14585	1.60641	0.00468573	**
P62849	40S ribosomal protein S24	Rps24	24.81	133	3	16	0.773977	0.764028	0.641114	0.880834	1.38678	1.14537	1.13529	1.25103	1.60737	0.00100413	**
Q99JR1	Sideroflexin-1	Sfxn1	9.32	322	3	7	0.85411	0.932577	0.448622	0.646813	1.14088	1.0723	1.24524	1.17661	1.6082	0.0221799	*
P51863	V-type proton ATPase subunit d 1	Atp6v0d1	8.26	351	3	12	0.912028	0.660525	0.705611	0.842807	1.54554	1.10269	1.27548	1.09646	1.60853	0.0124285	*
Q9CWK8	Sorting nexin-2	Snx2	15.8	519	7	25	0.916224	0.793401	0.749721	0.799064	1.42813	1.09144	1.57029	1.158	1.61056	0.0170483	*
Q80YC5	Coagulation factor XII	F12	6.2	597	3	9	1.1346	0.881368	0.371657	0.365874	1.15175	1.18164	1.26201	0.84333	1.61203	0.113362	ns
Q62148	Retinal dehydrogenase 2	Aldh1a2	9.27	518	2	15	1.05592	1.11559	0.506423	0.536214	1.97928	0.521594	1.73615	0.947039	1.61289	0.256323	ns
P62862	40S ribosomal protein S30	Fau	30.51	59	3	11	0.837717	0.79228	0.724585	0.785276	1.19372	1.239	1.26774	1.3679	1.6142	9.83258e-05	****
Q3V3R1	Monofunctional C1-tetrahydrofolate synthase, mitochondrial	Mthfd1l	2.66	977	2	5	0.981161	0.96208	0.421358	0.82554	1.27069	1.0192	1.08888	1.7717	1.6145	0.0648213	ns
Q9ERG0	LIM domain and actin-binding protein 1	Lima1	4.52	753	2	2	0.912656	0.675541	0.816537	0.982047	1.98379	1.01828	1.25681	1.21638	1.61665	0.0856088	ns
P97429	Annexin A4	Anxa4	45.77	319	14	58	0.872126	0.655544	0.718892	0.893927	1.39488	1.11866	1.2972	1.26939	1.61763	0.00101284	**
Q9D8E6	60S ribosomal protein L4	Rpl4	36.28	419	17	90	0.798829	0.730113	0.803349	0.800433	1.26354	1.27573	1.24479	1.28906	1.6194	5.36234e-06	****
Q9JJU8	SH3 domain-binding glutamic acid-rich-like protein	Sh3bgrl	43.86	114	4	15	0.764983	0.635854	0.659157	0.890306	1.20372	1.23269	1.22586	1.12321	1.62203	0.00177929	**
P47915	60S ribosomal protein L29	Rpl29	15	160	3	13	0.874789	0.766137	0.758531	0.826487	1.47132	1.34439	1.14313	1.2783	1.62345	0.00254359	**
Q9WUA3	ATP-dependent 6-phosphofructokinase, platelet type	Pfkp	5.23	784	2	25	0.970256	0.65419	0.551587	0.701217	1.25397	1.23989	1.14963	1.03066	1.62452	0.00803333	**
P35278	Ras-related protein Rab-5C	Rab5c	29.17	216	4	26	0.895725	0.704233	0.664802	0.80047	1.33981	1.19062	1.3334	1.11641	1.62475	0.000730004	***
Q9D154	Leukocyte elastase inhibitor A	Serpinb1a	37.2	379	11	49	0.95955	0.790855	0.722874	0.756912	1.59542	1.31457	1.3044	1.04216	1.62732	0.0135835	*
Q9DBJ1	Phosphoglycerate mutase 1	Pgam1	33.46	254	4	332	0.882278	0.93411	0.683695	0.719728	1.60508	1.07054	1.40707	1.1631	1.62922	0.0167067	*
Q9Z2X1	Heterogeneous nuclear ribonucleoprotein F	Hnrnpf	28.19	415	7	33	0.989515	0.536652	0.590421	0.74666	1.20127	1.0106	1.28448	1.16862	1.62926	0.0131343	*
P17742	Peptidyl-prolyl cis-trans isomerase A	Ppia	75	164	12	202	0.839616	0.723526	0.695789	0.820058	1.25624	1.19102	1.2945	1.28056	1.63116	7.21716e-05	****
P14148	60S ribosomal protein L7	Rpl7	44.07	270	17	58	0.812665	0.77066	0.769436	0.778372	1.27298	1.33286	1.23052	1.27342	1.63193	1.5528e-05	****
P28667	MARCKS-related protein	Marcksl1	11	200	2	4	1.18281	0.629279	0.55224	0.383558	1.33538	1.10429	1.14231	0.90556	1.63309	0.0817758	ns
Q99JY9	Actin-related protein 3	Actr3	46.17	418	14	60	0.926036	0.703794	0.587462	0.731229	1.32484	1.12235	1.28857	1.07987	1.63324	0.00252072	**
P63037	DnaJ homolog subfamily A member 1	Dnaja1	12.85	397	6	12	0.914338	0.629774	0.68098	0.736296	1.22555	1.25947	1.26393	1.09369	1.63526	0.00127466	**
Q921F2	TAR DNA-binding protein 43	Tardbp	12.32	414	5	16	0.872007	0.702716	0.698702	0.724228	1.30361	1.16853	1.2839	1.14678	1.63555	0.000165271	***
Q6WVG3	BTB/POZ domain-containing protein KCTD12	Kctd12	16.21	327	3	10	0.922531	0.842667	0.86581	0.841286	1.68537	1.08397	1.78716	1.1249	1.63621	0.0566199	ns
Q80SU7	Interferon-induced very large GTPase 1	Gvin1	1.94	2427	4	12	1.25138	0.722141	0.45597	0.529352	1.50376	0.934869	1.33381	1.06967	1.63649	0.0815926	ns
P08071	Lactotransferrin	Ltf	32.53	707	18	55	1.75905	0.535592	0.620637	0.497973	1.61125	1.72578	1.76531	0.48656	1.63741	0.252954	ns
Q8BSY0	Aspartyl/asparaginyl beta-hydroxylase	Asph	9.58	741	7	25	0.801209	0.880061	0.736974	0.772966	1.35555	1.34878	1.38969	1.13629	1.63898	0.000848034	***
Q60715	Prolyl 4-hydroxylase subunit alpha-1	P4ha1	9.74	534	5	12	0.858557	0.797662	0.71505	0.866914	1.47735	1.31155	1.38844	1.15352	1.64625	0.00163886	**
Q61730	Interleukin-1 receptor accessory protein	Il1rap	6.84	570	4	11	1.15007	0.63075	0.653121	0.864824	1.59002	1.50962	1.47034	0.869516	1.64895	0.043324	*
P22599	Alpha-1-antitrypsin 1-2	Serpina1b	39.71	413	5	316	1.0057	0.661585	0.68382	0.803896	1.4898	1.31178	1.40995	0.994336	1.65004	0.0104327	*
P04186	Complement factor B	Cfb	9.2	761	7	19	1.10924	0.725905	0.606333	0.699069	1.50688	1.29713	1.47688	0.901517	1.65016	0.0301836	*
Q8BHN3	Neutral alpha-glucosidase AB	Ganab	6.57	944	6	16	0.862296	0.769066	0.759204	0.67889	1.28405	1.25696	1.36543	1.1597	1.6505	0.000128554	***
Q64339	Ubiquitin-like protein ISG15	Isg15	16.77	161	2	7	1.04202	0.636415	0.532979	0.489773	1.37749	0.959678	1.04578	1.07914	1.6519	0.0331439	*
Q9CR57	60S ribosomal protein L14	Rpl14	31.34	217	6	44	0.79361	0.744603	0.793579	0.802547	1.30971	1.24603	1.30813	1.31825	1.65334	5.90972e-07	****
Q9CPR4	60S ribosomal protein L17	Rpl17	30.98	184	5	23	0.722446	0.649045	0.701532	0.864603	1.21262	1.1566	1.26502	1.2253	1.65424	0.000480809	***
P19221	Prothrombin	F2	22.82	618	12	43	1.12836	0.691891	0.74378	0.815592	1.47334	1.54977	1.68262	0.886244	1.65461	0.0433008	*
Q8BX02	KN motif and ankyrin repeat domain-containing protein 2	Kank2	3.91	843	3	7	0.725921	0.701534	0.599185	0.935157	1.27684	1.06934	1.30925	1.2507	1.65647	0.0019126	**
P30412	Peptidyl-prolyl cis-trans isomerase C	Ppic	28.77	212	4	17	0.681371	0.772666	0.893807	0.551691	1.11881	1.23931	1.20707	1.24229	1.65802	0.00380356	**
Q4KML4	Costars family protein ABRACL	Abracl	27.16	81	2	5	0.995732	0.535577	0.30192	1.00429	1.57955	0.791345	1.20809	1.1259	1.6581	0.0977239	ns
Q9R233	Tapasin	Tapbp	8.39	465	4	24	1.03254	0.590261	0.390829	0.746563	1.17518	0.968485	1.39816	1.03703	1.65889	0.0373177	*
Q8BP67	60S ribosomal protein L24	Rpl24	28.03	157	5	36	0.81279	0.749713	0.736966	0.774813	1.28637	1.23033	1.24076	1.34531	1.65983	1.35938e-05	****
P04919	Band 3 anion transport protein	Slc4a1	5.27	929	4	16	0.914936	0.765351	1.08897	0.9183	1.55151	0.894417	2.47604	1.20032	1.66026	0.172997	ns
P63168	Dynein light chain 1, cytoplasmic	Dynll1	32.58	89	2	5	0.816062	0.759126	0.826532	0.871853	1.41135	1.14698	1.46248	1.4157	1.66073	0.00288955	**
Q08943	FACT complex subunit SSRP1	Ssrp1	2.68	708	2	4	0.96782	0.692865	0.663275	0.631122	1.30762	1.03325	1.42978	1.13764	1.66097	0.00613369	**
O55142	60S ribosomal protein L35a	Rpl35a	40	110	5	22	0.850721	0.773947	0.789243	0.79278	1.36302	1.17547	1.32955	1.45915	1.66127	0.00177512	**
Q8BL97	Serine/arginine-rich splicing factor 7	Srsf7	15.73	267	4	14	0.902425	0.734303	0.545739	0.651323	1.24493	1.14379	1.21474	1.10813	1.66265	0.00446968	**
P23492	Purine nucleoside phosphorylase	Pnp	29.07	289	6	15	0.954345	0.616538	0.736414	0.741816	1.41542	1.04784	1.51242	1.09398	1.66267	0.0137395	*
P70460	Vasodilator-stimulated phosphoprotein	Vasp	8.27	375	2	6	0.980954	0.55735	0.600663	0.595386	1.34896	1.01942	1.03184	1.1463	1.66274	0.0125608	*
P01878	Ig alpha chain C region	Ig alpha chain C region	12.79	344	3	8	1.13562	0.880573	0.31915	0.526712	1.26609	1.43221	1.18547	0.876969	1.6634	0.0780443	ns
P15532	Nucleoside diphosphate kinase A	Nme1	50	152	3	153	0.871836	0.717786	0.796691	0.601847	1.39762	1.14701	1.17653	1.25051	1.66379	0.000837404	***
Q8CIE6	Coatomer subunit alpha	Copa	13.89	1224	17	53	0.849819	0.668403	0.666816	0.80983	1.2744	1.17672	1.3267	1.20716	1.66451	0.000244411	***
Q60749	KH domain-containing, RNA-binding, signal transduction-associated protein 1	Khdrbs1	3.61	443	2	4	0.89644	0.613618	0.692421	0.830694	1.25967	1.11552	1.4637	1.21336	1.66567	0.00216911	**
P01027	Complement C3	C3	33.31	1663	53	208	1.06144	0.634568	0.652308	0.842085	1.52103	1.35047	1.50121	0.94212	1.66588	0.0214601	*
P35564	Calnexin	Canx	25.72	591	16	44	0.831792	0.707812	0.713789	0.817911	1.38105	1.22417	1.31373	1.20222	1.66743	9.24193e-05	****
P13634	Carbonic anhydrase 1	Ca1	13.41	261	3	14	0.962132	0.81744	0.78701	1.03936	1.33646	0.678997	2.63474	1.36346	1.66771	0.237746	ns
Q9WUM3	Coronin-1B	Coro1b	15.29	484	7	24	0.862558	0.762168	0.686151	0.803558	1.32824	1.15934	1.36122	1.36078	1.67272	0.000191852	***
P23198	Chromobox protein homolog 3	Cbx3	43.17	183	6	29	0.853169	0.646764	0.685892	0.805651	1.32791	1.24981	1.25814	1.1721	1.67408	0.000286891	***
P07356	Annexin A2	Anxa2	51.03	339	21	160	0.795127	0.686891	0.647292	0.830432	1.30397	1.20419	1.24327	1.21134	1.67676	0.000268485	***
P35550	rRNA 2'-O-methyltransferase fibrillarin	Fbl	11.31	327	2	13	0.838195	0.611378	0.695868	0.749074	1.25213	1.19304	1.19578	1.21446	1.67745	0.00112194	**
[truncated: 218 more rows]

## Sheet: 1386 proteins p < 0.05
							PBS				6OHD
UniProt					Unique		m1R	m1L	m2R	m2L	m3R	m3L	m4R	m4L
Accession	Protein	Gene	Coverage	AAs	Peptides	PSMs	113	114	115	116	117	118	119	121	6OHD/PBS	TTEST
P09542	Myosin light chain 3	Myl3	74.02	204	13	323	1.55421	1.73514	3.93014	2.86381	0.460316	0.490937	0.631125	0.643412	0.22074	0.0373171	*
Q9WV06	Ankyrin repeat domain-containing protein 2	Ankrd2	46.95	328	15	77	1.7206	1.24433	2.07407	1.7953	0.529031	0.421827	0.803646	0.799694	0.373732	0.00347627	**
P70695	Fructose-1,6-bisphosphatase isozyme 2	Fbp2	28.32	339	8	27	1.29797	1.7742	2.03055	2.12992	0.770436	0.690083	0.586251	0.721213	0.382707	0.00773294	**
P16125	L-lactate dehydrogenase B chain	Ldhb	42.81	334	11	118	1.33842	1.30285	2.07481	1.76379	0.561783	0.508642	0.663459	0.767551	0.386032	0.00907345	**
Q8R0N6	Hydroxyacid-oxoacid transhydrogenase, mitochondrial	Adhfe1	4.52	465	2	5	1.36958	1.7699	1.91562	1.77154	0.681691	0.730151	0.657087	0.622985	0.394325	0.00246553	**
Q8JZU0	Nucleoside diphosphate-linked moiety X motif 13	Nudt13	6.25	352	2	6	2.45794	1.48964	1.2668	1.28865	0.594626	0.642533	0.591712	0.789393	0.402622	0.0392053	*
Q60714	Long-chain fatty acid transport protein 1	Slc27a1	12.85	646	5	18	1.33184	1.34023	1.85897	1.74465	0.558587	0.59333	0.750842	0.631257	0.403783	0.00417856	**
Q8VCT4	Carboxylesterase 1D	Ces1d	18.41	565	7	35	1.42011	2.34636	1.307	1.50202	0.727986	0.765113	0.711112	0.544745	0.418061	0.0250164	*
Q80XN0	D-beta-hydroxybutyrate dehydrogenase, mitochondrial	Bdh1	6.12	343	2	9	1.23453	1.05563	2.27977	1.76896	0.404554	0.434309	0.86528	0.947298	0.418282	0.0360109	*
Q9EQ20	Methylmalonate-semialdehyde dehydrogenase [acylating], mitochondrial	Aldh6a1	34.39	535	15	82	1.31516	1.52392	1.64508	1.56485	0.595092	0.760362	0.628011	0.734173	0.44927	0.000196974	***
P04247	Myoglobin	Mb	68.18	154	15	503	1.23637	1.33888	1.72707	1.52303	0.578858	0.553188	0.704813	0.808818	0.454167	0.00172991	**
Q6P8J7	Creatine kinase S-type, mitochondrial	Ckmt2	62.05	419	22	698	1.29228	1.38998	1.66106	1.34878	0.546805	0.640504	0.653629	0.773828	0.459368	0.000563065	***
Q9Z2Y8	Proline synthase co-transcribed bacterial homolog protein	Prosc	12.04	274	3	7	1.45693	2.11101	1.59948	1.25786	0.696061	0.795	0.759962	0.704364	0.459962	0.0167192	*
Q9CZB0	Succinate dehydrogenase cytochrome b560 subunit, mitochondrial	Sdhc	12.43	169	2	9	1.55687	1.87787	2.14161	0.892941	0.65397	0.661791	0.586899	1.11989	0.467216	0.0412368	*
P42125	Enoyl-CoA delta isomerase 1, mitochondrial	Eci1	31.49	289	8	101	1.28985	1.45786	1.82136	1.56377	0.653235	0.775283	0.703386	0.754611	0.470665	0.00395301	**
Q8C494	Proline-rich protein 33	Prr33	16.15	260	5	23	1.24516	1.61625	1.74316	1.49116	0.803108	0.725599	0.586944	0.772258	0.473759	0.00200657	**
Q8C0L9	Glycerophosphocholine phosphodiesterase GPCPD1	Gpcpd1	3.26	675	2	4	1.28992	1.44218	1.4611	2.02415	0.746074	0.746693	0.680358	0.775245	0.474216	0.0140629	*
Q60936	Atypical kinase ADCK3, mitochondrial	Adck3	29.92	645	16	85	1.33854	1.30168	1.69148	1.41355	0.600439	0.657953	0.715623	0.768237	0.477307	0.00142842	**
P05201	Aspartate aminotransferase, cytoplasmic	Got1	63.44	413	26	404	1.24811	1.46883	1.58352	1.43084	0.623986	0.639344	0.696679	0.80121	0.481778	0.000309745	***
Q8R1K4	5-phosphohydroxy-L-lysine phospho-lyase	Phykpl	4.28	467	2	4	1.33269	1.20731	1.48818	2.08926	0.633959	0.828285	0.790027	0.697139	0.482131	0.0240798	*
Q8CI94	Glycogen phosphorylase, brain form	Pygb	22.06	843	2	360	1.27349	2.11443	1.4664	1.02184	0.549295	0.978629	0.745391	0.562364	0.482574	0.0394497	*
Q9QYR9	Acyl-coenzyme A thioesterase 2, mitochondrial	Acot2	20.09	453	4	31	1.13233	1.52634	1.79996	1.60776	0.652677	0.740394	0.677603	0.883135	0.486914	0.00748596	**
Q8BH79	Anoctamin-10	Ano10	4.1	659	2	6	1.76895	1.27011	1.06092	1.0223	0.369214	0.978184	0.549959	0.61656	0.490781	0.0249683	*
Q8R4E4	Myozenin-3	Myoz3	43.67	245	10	100	1.31529	1.49433	1.64606	1.47943	0.754923	0.760289	0.651187	0.748598	0.491145	0.000569446	***
Q9JK42	[Pyruvate dehydrogenase (acetyl-transferring)] kinase isozyme 2, mitochondrial	Pdk2	17.44	407	5	21	1.21515	1.46209	1.70178	1.34888	0.580117	0.739498	0.683034	0.822946	0.493305	0.00236102	**
P24549	Retinal dehydrogenase 1	Aldh1a1	28.14	501	8	44	1.2049	1.37319	1.7345	1.90401	0.829942	0.690208	0.826165	0.730548	0.494943	0.0141739	*
O55126	Protein NipSnap homolog 2	Gbas	30.96	281	12	73	1.21935	1.46653	1.74708	1.4736	0.689989	0.793847	0.642262	0.820106	0.498802	0.00335749	**
Q8BH95	Enoyl-CoA hydratase, mitochondrial	Echs1	46.21	290	15	69	1.23967	1.46589	1.86983	1.58334	0.755284	0.768014	0.748965	0.806664	0.499928	0.00946613	**
Q8CHS7	Dehydrogenase/reductase SDR family member 7C	Dhrs7c	42.12	311	11	46	1.21089	1.39321	1.72712	1.42357	0.679488	0.825841	0.651245	0.734401	0.50236	0.00398339	**
Q9CR21	Acyl carrier protein, mitochondrial	Ndufab1	25	156	5	48	1.21159	1.49042	1.65566	1.39954	0.58767	0.790301	0.688955	0.825363	0.502377	0.00130866	**
Q6P3A8	2-oxoisovalerate dehydrogenase subunit beta, mitochondrial	Bckdhb	13.33	390	4	11	1.17294	1.31352	1.57706	1.19245	0.617605	0.852562	0.526928	0.643751	0.502447	0.00173867	**
Q9CQ62	2,4-dienoyl-CoA reductase, mitochondrial	Decr1	44.78	335	13	80	1.23005	1.45456	1.78331	1.3846	0.717893	0.718857	0.700211	0.812974	0.504046	0.00682502	**
Q9DAK9	14 kDa phosphohistidine phosphatase	Phpt1	25	124	4	36	1.20251	1.62708	1.65429	1.58176	0.760321	0.706133	0.771989	0.831592	0.506136	0.0043419	**
Q9JHI5	Isovaleryl-CoA dehydrogenase, mitochondrial	Ivd	35.61	424	16	90	1.25318	1.56155	1.58687	1.41149	0.723732	0.785336	0.671731	0.797969	0.512424	0.00120042	**
P50544	Very long-chain specific acyl-CoA dehydrogenase, mitochondrial	Acadvl	61.13	656	35	286	1.22024	1.35757	1.60632	1.42114	0.67542	0.701833	0.678665	0.819512	0.512988	0.0013626	**
Q8VCR8	Myosin light chain kinase 2, skeletal/cardiac muscle	Mylk2	39.31	613	21	100	1.22843	1.53678	1.62777	1.31597	0.786239	0.814047	0.620174	0.708944	0.513125	0.00200397	**
P47934	Carnitine O-acetyltransferase	Crat	31.79	626	20	94	1.23014	1.47755	1.56886	1.35997	0.675727	0.729932	0.675124	0.812916	0.513384	0.000891725	***
Q9D172	ES1 protein homolog, mitochondrial	D10Jhu81e	46.24	266	8	110	1.24201	1.48773	1.56209	1.46482	0.726574	0.772419	0.651817	0.805146	0.513485	0.000545811	***
Q3TJD7	PDZ and LIM domain protein 7	Pdlim7	18.6	457	8	55	1.17736	1.60157	1.63555	1.47116	0.849361	0.807289	0.620323	0.750248	0.51434	0.00271783	**
Q61941	NAD(P) transhydrogenase, mitochondrial	Nnt	27.26	1086	27	106	1.40113	1.17549	2.0697	1.71748	0.829302	0.813204	0.786019	0.850706	0.515294	0.0283251	*
P16015	Carbonic anhydrase 3	Ca3	62.69	260	16	353	1.18339	1.62317	1.48486	1.24973	0.699394	0.845033	0.643305	0.671309	0.515965	0.00354485	**
Q8BK30	NADH dehydrogenase [ubiquinone] flavoprotein 3, mitochondrial	Ndufv3	26.92	104	3	15	1.29725	1.31412	1.61022	1.52202	0.746535	0.770359	0.689634	0.770861	0.518383	0.00204251	**
Q8K1Z0	Ubiquinone biosynthesis protein COQ9, mitochondrial	Coq9	27.48	313	8	72	1.26075	1.34864	1.57064	1.45962	0.695818	0.793179	0.683021	0.752211	0.518513	0.000844682	***
P41216	Long-chain-fatty-acid--CoA ligase 1	Acsl1	53.08	699	33	288	1.28592	1.318	1.5394	1.26186	0.641894	0.671431	0.704901	0.792481	0.520002	0.000484718	***
Q8BH59	Calcium-binding mitochondrial carrier protein Aralar1	Slc25a12	52.88	677	28	265	1.28435	1.41134	1.50982	1.28601	0.652121	0.750618	0.678296	0.778602	0.520737	0.00019876	***
Q08642	Protein-arginine deiminase type-2	Padi2	20.65	673	13	60	1.40721	1.25195	1.6929	1.48206	0.77551	0.703944	0.765919	0.798754	0.52178	0.00364126	**
A6H611	Mitochondrial intermediate peptidase	Mipep	3.94	711	2	4	1.53812	1.12994	1.44126	1.18708	0.689852	0.885005	0.661785	0.531258	0.522601	0.00265711	**
Q8BWT1	3-ketoacyl-CoA thiolase, mitochondrial	Acaa2	77.33	397	21	174	1.21011	1.3328	1.56075	1.33656	0.633358	0.75968	0.630013	0.826369	0.523769	0.000595719	***
P85094	Isochorismatase domain-containing protein 2A	Isoc2a	28.16	206	3	10	1.18553	1.15498	1.61117	1.35489	0.398727	0.865814	0.718285	0.799204	0.524262	0.00513925	**
O89104	Synaptophysin-like protein 2	Sypl2	11.74	264	2	9	1.26807	1.67369	1.80545	1.15243	0.801824	0.699907	0.729996	0.867734	0.525365	0.0180495	*
O35459	Delta(3,5)-Delta(2,4)-dienoyl-CoA isomerase, mitochondrial	Ech1	12.84	327	5	19	1.24801	1.28424	1.78491	1.2946	0.656724	0.801274	0.699666	0.797051	0.526522	0.0107086	*
P63248	cAMP-dependent protein kinase inhibitor alpha	Pkia	47.37	76	2	6	1.20714	1.73832	1.78239	1.30168	0.828403	0.819213	0.786565	0.745733	0.527389	0.0161108	*
Q8CI70	Leucine-rich repeat-containing protein 20	Lrrc20	40.22	184	6	21	1.17345	1.61599	1.58786	1.45509	0.747886	0.816274	0.665389	0.852189	0.528384	0.00334361	**
Q9CRB8	Mitochondrial fission process protein 1	Mtfp1	13.25	166	2	6	1.40025	1.22911	1.568	1.24148	0.607963	0.770714	0.681814	0.813597	0.528438	0.00110001	**
Q5M8N4	Epimerase family protein SDR39U1	Sdr39u1	13.31	308	4	18	1.26112	1.35883	1.56595	1.39709	0.674737	0.790573	0.692049	0.792949	0.528446	0.000477684	***
Q8BMF3	NADP-dependent malic enzyme, mitochondrial	Me3	10.1	604	5	21	1.24331	1.49633	1.43663	1.52329	0.687015	0.804303	0.757439	0.765821	0.528915	0.000678075	***
P50136	2-oxoisovalerate dehydrogenase subunit alpha, mitochondrial	Bckdha	9.28	442	3	9	1.0572	1.3348	1.5757	1.19371	0.436872	0.719569	0.636383	0.945892	0.530613	0.00746275	**
Q8R1G2	Carboxymethylenebutenolidase homolog	Cmbl	23.27	245	6	25	1.21585	1.60353	1.49498	1.34286	0.717062	0.731835	0.731808	0.822468	0.530856	0.00287899	**
Q99KI0	Aconitate hydratase, mitochondrial	Aco2	57.05	780	42	802	1.2197	1.43162	1.52042	1.35547	0.650265	0.769907	0.696682	0.819877	0.531323	0.0003674	***
Q99J99	3-mercaptopyruvate sulfurtransferase	Mpst	16.84	297	6	20	1.19583	1.48721	1.50665	1.39559	0.664172	0.79769	0.679282	0.83624	0.533077	0.000576345	***
Q924X2	Carnitine O-palmitoyltransferase 1, muscle isoform	Cpt1b	24.74	772	17	123	1.26127	1.35472	1.44706	1.27724	0.647708	0.745282	0.674402	0.792852	0.535597	3.88062e-05	****
P54071	Isocitrate dehydrogenase [NADP], mitochondrial	Idh2	37.61	452	15	132	1.13227	1.21306	1.84189	1.63381	0.713276	0.883183	0.705687	0.816052	0.535678	0.0246391	*
Q91YP0	L-2-hydroxyglutarate dehydrogenase, mitochondrial	L2hgdh	14.22	464	6	24	1.2357	1.48245	1.52597	1.38017	0.744079	0.695816	0.809259	0.764656	0.535856	0.000888346	***
Q9CYH2	Redox-regulatory protein FAM213A	Fam213a	14.68	218	3	11	1.79777	1.15561	1.23521	1.15149	0.761349	0.592545	0.641309	0.868441	0.536255	0.0214982	*
Q9DCW4	Electron transfer flavoprotein subunit beta	Etfb	59.22	255	17	189	1.22828	1.38834	1.61388	1.3114	0.683962	0.786011	0.691546	0.814144	0.536939	0.00212167	**
P48962	ADP/ATP translocase 1	Slc25a4	72.15	298	12	653	1.26008	1.39675	1.41225	1.29482	0.650812	0.752726	0.684577	0.793599	0.537242	1.84739e-05	****
Q9DCZ4	MICOS complex subunit Mic26	Apoo	24.24	198	5	16	1.23319	1.29978	1.44725	1.26806	0.577503	0.78714	0.646555	0.810903	0.537719	0.000194028	***
Q8VE95	UPF0598 protein C8orf82 homolog	UPF0598 protein C8orf82 homolog	9.63	218	2	7	1.36414	1.30992	1.26607	1.71505	0.789844	0.696826	0.776391	0.778862	0.5379	0.00643761	**
P52825	Carnitine O-palmitoyltransferase 2, mitochondrial	Cpt2	35.71	658	20	63	1.24307	1.44386	1.56604	1.32933	0.687086	0.788242	0.728658	0.80446	0.538926	0.00117493	**
Q8R2G4	Ecto-ADP-ribosyltransferase 3	Art3	16.98	371	4	10	1.04324	1.26922	1.73122	1.74966	0.958552	0.643934	0.744458	0.777689	0.53935	0.0251152	*
Q60949	TBC1 domain family member 1	Tbc1d1	2.15	1255	2	10	1.2043	1.33757	1.73934	1.34463	0.786675	0.724568	0.695993	0.830355	0.539935	0.00878712	**
Q3V1D3	AMP deaminase 1	Ampd1	39.33	745	27	181	1.17893	1.62116	1.47428	1.34741	0.750176	0.848226	0.687571	0.752448	0.540474	0.00368878	**
P09671	Superoxide dismutase [Mn], mitochondrial	Sod2	27.03	222	7	90	1.27397	1.53891	1.498	1.28375	0.735265	0.780702	0.725344	0.784949	0.540922	0.0019942	**
Q8QZT1	Acetyl-CoA acetyltransferase, mitochondrial	Acat1	54.25	424	19	162	1.18377	1.37011	1.69119	1.37293	0.727096	0.777611	0.689465	0.844757	0.540927	0.00591313	**
Q9ER35	Fructosamine-3-kinase	Fn3k	5.83	309	2	6	1.14058	1.80469	1.48537	1.26307	0.774162	0.714175	0.717777	0.876746	0.541451	0.0174225	*
Q7M729	Sodium channel subunit beta-4	Scn4b	7.02	228	2	9	1.10619	1.55246	1.70875	1.22462	0.85294	0.904002	0.650114	0.624007	0.542033	0.0122464	*
Q8BZA9	Fructose-2,6-bisphosphatase TIGAR	Tigar	28.25	269	4	15	1.11322	1.65648	1.53895	1.56703	0.898294	0.844017	0.736731	0.706069	0.542084	0.00740362	**
Q9JLZ3	Methylglutaconyl-CoA hydratase, mitochondrial	Auh	21.97	314	7	24	1.225	1.35739	1.58134	1.38791	0.689812	0.777648	0.72654	0.816327	0.542241	0.00150698	**
Q8C0M9	Isoaspartyl peptidase/L-asparaginase	Asrgl1	27.61	326	9	31	1.17588	1.59601	1.66319	1.39209	0.811339	0.78222	0.720717	0.850429	0.543095	0.00705615	**
P46414	Cyclin-dependent kinase inhibitor 1B	Cdkn1b	16.75	197	2	4	1.46486	1.69387	1.20629	1.25727	0.82899	0.780619	0.658383	0.789463	0.54381	0.00703095	**
Q5XKE0	Myosin-binding protein C, fast-type	Mybpc2	65.4	1136	83	1493	1.16428	1.56934	1.55993	1.36237	0.858902	0.83303	0.6411	0.74475	0.544171	0.00272578	**
Q9D273	Cob(I)yrinic acid a,c-diamide adenosyltransferase, mitochondrial	Mmab	10.55	237	2	5	1.01737	1.7268	1.55876	1.40192	0.759901	0.98293	0.671562	0.692058	0.544529	0.0158156	*
Q99JR6	Nicotinamide/nicotinic acid mononucleotide adenylyltransferase 3	Nmnat3	6.94	245	2	9	1.19744	1.31717	1.27641	1.21961	0.587149	0.65232	0.656433	0.835117	0.545045	0.000389455	***
P05202	Aspartate aminotransferase, mitochondrial	Got2	54.88	430	29	479	1.18559	1.39534	1.54045	1.35151	0.679932	0.736791	0.731164	0.84346	0.546575	0.00118423	**
Q9CQR4	Acyl-coenzyme A thioesterase 13	Acot13	47.86	140	6	54	1.19128	1.36925	1.60704	1.35358	0.773866	0.728005	0.676966	0.839435	0.546675	0.00258731	**
Q99LC5	Electron transfer flavoprotein subunit alpha, mitochondrial	Etfa	54.05	333	15	165	1.1961	1.38903	1.4741	1.35367	0.653244	0.768426	0.701738	0.83605	0.546742	0.00024475	***
Q8CI51	PDZ and LIM domain protein 5	Pdlim5	21.49	591	11	166	1.24825	1.33819	1.58664	1.37508	0.716599	0.761564	0.754359	0.80112	0.546784	0.00220092	**
Q9QZ47	Troponin T, fast skeletal muscle	Tnnt3	50.37	272	26	697	1.16495	1.48717	1.65143	1.46898	0.765619	0.858409	0.678153	0.854639	0.54687	0.0039134	**
P45952	Medium-chain specific acyl-CoA dehydrogenase, mitochondrial	Acadm	41.57	421	19	144	1.21914	1.38633	1.51565	1.37888	0.694761	0.792149	0.701129	0.820247	0.546961	0.000445408	***
O88990	Alpha-actinin-3	Actn3	72.33	900	50	1915	1.17821	1.52413	1.55838	1.4289	0.785642	0.848746	0.677644	0.800337	0.547026	0.00223562	**
P56375	Acylphosphatase-2	Acyp2	34.91	106	5	38	1.20851	1.56203	1.55873	1.29209	0.815118	0.752919	0.686266	0.827465	0.548225	0.00348734	**
Q8VCF0	Mitochondrial antiviral-signaling protein	Mavs	10.74	503	4	11	1.17451	1.19591	1.72243	1.49382	0.764802	0.85142	0.659987	0.786726	0.548258	0.0131041	*
P11404	Fatty acid-binding protein, heart	Fabp3	51.88	133	7	198	1.15062	1.28878	1.62844	1.40823	0.687908	0.714878	0.734449	0.869097	0.548995	0.00505035	**
Q99MR9	Protein phosphatase 1 regulatory subunit 3A	Ppp1r3a	30.49	1089	28	92	1.2344	1.36126	1.40167	1.27829	0.681842	0.810113	0.626348	0.7809	0.549548	5.12306e-05	****
Q8CHP8	Glycerol-3-phosphate phosphatase	Pgp	24.92	321	7	40	1.17262	1.3821	1.51694	1.33226	0.672526	0.736856	0.710174	0.852793	0.550036	0.000913652	***
P52503	NADH dehydrogenase [ubiquinone] iron-sulfur protein 6, mitochondrial	Ndufs6	62.07	116	6	22	1.17966	1.31982	1.63641	1.35722	0.727354	0.814146	0.634047	0.847699	0.55037	0.00329016	**
Q9WUA5	Laforin	Epm2a	8.18	330	2	9	1.16607	1.33307	1.48491	1.38076	0.857581	0.776949	0.68838	0.636606	0.551654	0.000497616	***
Q9JJV2	Profilin-2	Pfn2	35	140	4	13	1.19064	1.62023	1.53642	1.38959	0.820028	0.775124	0.732006	0.839888	0.55205	0.00476349	**
Q9Z2I8	Succinyl-CoA ligase [GDP-forming] subunit beta, mitochondrial	Suclg2	31.18	433	11	27	1.24684	1.38186	1.53322	1.36496	0.79031	0.696393	0.770712	0.802029	0.553557	0.000661043	***
Q91ZA3	Propionyl-CoA carboxylase alpha chain, mitochondrial	Pcca	23.34	724	14	47	1.24678	1.43873	1.54875	1.32775	0.802067	0.782422	0.717042	0.779608	0.553961	0.00154917	**
Q99JY0	Trifunctional enzyme subunit beta, mitochondrial	Hadhb	50.53	475	20	202	1.24321	1.28775	1.52619	1.4041	0.698936	0.781679	0.740678	0.804371	0.554025	0.00107237	**
Q8BZ71	SH3 and cysteine-rich domain-containing protein 3	Stac3	26.39	360	10	43	1.24116	1.39288	1.30638	1.26034	0.672149	0.805698	0.663914	0.743411	0.55476	1.84891e-05	****
Q9DCZ1	GMP reductase 1	Gmpr	22.03	345	5	29	1.11746	1.34666	1.4707	1.50326	0.659865	0.89489	0.675013	0.792013	0.555671	0.00199901	**
Q9CZU6	Citrate synthase, mitochondrial	Cs	29.31	464	17	255	1.21202	1.44458	1.52906	1.30453	0.713669	0.82507	0.691494	0.823409	0.556199	0.00101737	**
O08911	Mitogen-activated protein kinase 12	Mapk12	30.79	367	9	37	1.21221	1.33545	1.43258	1.33949	0.718107	0.757668	0.659708	0.824942	0.556499	7.14656e-05	****
P97443	Histone-lysine N-methyltransferase Smyd1	Smyd1	30.61	490	15	110	1.19371	1.44649	1.57809	1.45938	0.837725	0.762916	0.733176	0.826689	0.556655	0.00269265	**
Q9D6R2	Isocitrate dehydrogenase [NAD] subunit alpha, mitochondrial	Idh3a	52.19	366	21	271	1.19145	1.38444	1.50622	1.2893	0.671899	0.793002	0.690164	0.839314	0.557465	0.000685502	***
A3KG59	Peptidase M20 domain-containing protein 2	Pm20d2	7.42	431	2	7	1.2742	1.20276	1.64644	1.35952	0.626667	0.831418	0.816347	0.784278	0.557861	0.00391616	**
Q9CPQ1	Cytochrome c oxidase subunit 6C	Cox6c	61.84	76	8	98	1.19587	1.26152	1.45419	1.28154	0.67596	0.742351	0.644349	0.836209	0.558212	0.000237529	***
P28650	Adenylosuccinate synthetase isozyme 1	Adssl1	64.33	457	26	235	1.18213	1.45206	1.48858	1.33818	0.699703	0.799841	0.707078	0.84593	0.558978	0.000902679	***
P27573	Myelin protein P0	Mpz	20.16	248	5	36	1.02538	1.35134	1.20391	1.40226	0.544401	0.565199	0.701494	0.975247	0.559182	0.00593064	**
Q02566	Myosin-6	Myh6	27.3	1938	2	4167	1.18318	1.24561	1.62235	1.23204	0.586005	0.845177	0.690263	0.841306	0.560789	0.00460039	**
Q9CXJ4	ATP-binding cassette sub-family B member 8, mitochondrial	Abcb8	8.93	717	6	21	1.29399	1.21605	1.49511	1.39645	0.739087	0.720927	0.75658	0.822335	0.562598	0.00103331	**
O88492	Perilipin-4	Plin4	58.87	1403	29	160	1.12565	1.31046	1.56083	1.45552	0.749182	0.888376	0.647323	0.782877	0.562638	0.00340615	**
P70404	Isocitrate dehydrogenase [NAD] subunit gamma 1, mitochondrial	Idh3g	44.02	393	18	118	1.19833	1.37244	1.49328	1.20028	0.637998	0.763686	0.726493	0.834498	0.562784	0.0011428	**
Q9Z2Z6	Mitochondrial carnitine/acylcarnitine carrier protein	Slc25a20	38.87	301	12	50	1.3802	1.36994	1.53272	1.18881	0.7106	0.771726	0.757057	0.841174	0.563001	0.00157353	**
Q9DB77	Cytochrome b-c1 complex subunit 2, mitochondrial	Uqcrc2	53.42	453	22	279	1.2322	1.37149	1.56402	1.25667	0.705855	0.808102	0.734601	0.811559	0.564143	0.00236902	**
P56392	Cytochrome c oxidase subunit 7A1, mitochondrial	Cox7a1	18.75	80	2	29	1.29424	1.3751	1.70565	1.11391	0.76067	0.78502	0.653262	0.897739	0.564174	0.0112836	*
Q91YT0	NADH dehydrogenase [ubiquinone] flavoprotein 1, mitochondrial	Ndufv1	43.53	464	16	76	1.20183	1.33766	1.53784	1.36486	0.757511	0.789718	0.693969	0.832063	0.56471	0.00133618	**
P05064	Fructose-bisphosphate aldolase A	Aldoa	94.51	364	34	2617	1.17226	1.5771	1.47073	1.40099	0.769136	0.842493	0.710633	0.85305	0.564893	0.00292771	**
P07310	Creatine kinase M-type	Ckm	82.41	381	36	3466	1.127	1.65769	1.52522	1.38538	0.82383	0.887314	0.672563	0.834116	0.564998	0.00737371	**
P12367	cAMP-dependent protein kinase type II-alpha regulatory subunit	Prkar2a	29.93	401	8	50	1.25107	1.40289	1.34826	1.36818	0.731349	0.792944	0.713755	0.799315	0.565575	1.76941e-05	****
Q8BMS1	Trifunctional enzyme subunit alpha, mitochondrial	Hadha	55.44	763	36	363	1.19809	1.26679	1.5254	1.30972	0.666041	0.79115	0.711331	0.834663	0.566638	0.00115983	**
Q921G7	Electron transfer flavoprotein-ubiquinone oxidoreductase, mitochondrial	Etfdh	35.06	616	18	100	1.216	1.3228	1.52356	1.29063	0.72624	0.777375	0.70793	0.82237	0.56677	0.00132272	**
Q8R0Y8	Mitochondrial coenzyme A transporter SLC25A42	Slc25a42	7.86	318	2	6	1.18359	1.04077	1.32912	1.15246	0.476398	0.537755	0.694101	0.960828	0.567173	0.0105395	*
P07934	Phosphorylase b kinase gamma catalytic chain, skeletal muscle/heart isoform	Phkg1	36.34	388	10	55	1.22728	1.40025	1.42763	1.33741	0.814807	0.763147	0.697328	0.790123	0.568449	0.00012532	***
Q99LB2	Dehydrogenase/reductase SDR family member 4	Dhrs4	39.07	279	10	37	1.18312	1.18383	1.69658	1.38603	0.767735	0.712336	0.774564	0.84522	0.568826	0.0143885	*
P03911	NADH-ubiquinone oxidoreductase chain 4	Mtnd4	8.28	459	4	63	1.34444	1.34706	1.20486	1.19058	0.623614	0.83993	0.652238	0.778189	0.568902	0.000208252	***
P13412	Troponin I, fast skeletal muscle	Tnni2	67.03	182	18	1335	1.15817	1.4681	1.59858	1.42917	0.815916	0.863432	0.69073	0.847486	0.569075	0.00361116	**
Q61425	Hydroxyacyl-coenzyme A dehydrogenase, mitochondrial	Hadh	46.5	314	14	67	1.16626	1.36414	1.54115	1.28534	0.693341	0.824089	0.685556	0.857443	0.571307	0.00174218	**
O35943	Frataxin, mitochondrial	Fxn	11.11	207	2	8	1.13517	1.43401	1.39166	1.22087	0.78747	0.720045	0.5769	0.880922	0.572269	0.00117034	**
P58771	Tropomyosin alpha-1 chain	Tpm1	80.99	284	15	2402	1.14777	1.42447	1.49781	1.35752	0.741016	0.871254	0.688717	0.810548	0.573283	0.00151027	**
P20108	Thioredoxin-dependent peroxide reductase, mitochondrial	Prdx3	30.74	257	7	49	1.21722	1.44121	1.43564	1.27138	0.749378	0.819561	0.685662	0.821545	0.573325	0.000424152	***
Q9R0Y5	Adenylate kinase isoenzyme 1	Ak1	84.54	194	20	631	1.16574	1.50774	1.49238	1.33481	0.765498	0.857826	0.710398	0.820051	0.573344	0.00256006	**
Q9CR68	Cytochrome b-c1 complex subunit Rieske, mitochondrial	Uqcrfs1	59.85	274	16	130	1.2307	1.30254	1.40775	1.24825	0.67796	0.778351	0.706535	0.812545	0.573376	5.03816e-05	****
Q9CR61	NADH dehydrogenase [ubiquinone] 1 beta subcomplex subunit 7	Ndufb7	58.39	137	6	43	1.25828	1.24681	1.42647	1.27901	0.739543	0.802048	0.729508	0.721083	0.574252	0.000222716	***
P35486	Pyruvate dehydrogenase E1 component subunit alpha, somatic form, mitochondrial	Pdha1	54.62	390	23	256	1.2356	1.34991	1.39586	1.23607	0.681582	0.783369	0.722213	0.809324	0.574321	6.15067e-05	****
P10649	Glutathione S-transferase Mu 1	Gstm1	63.3	218	9	123	1.17058	1.47315	1.47373	1.41725	0.776418	0.854275	0.736379	0.811656	0.574326	0.00205664	**
Q8CHT0	Delta-1-pyrroline-5-carboxylate dehydrogenase, mitochondrial	Aldh4a1	30.43	562	18	77	1.17192	1.41351	1.27661	1.3171	0.649548	0.853297	0.671042	0.802811	0.574746	0.000232728	***
Q8BW75	Amine oxidase [flavin-containing] B	Maob	10	520	4	14	1.24321	1.64745	1.5027	1.17275	0.852694	0.844391	0.771276	0.734	0.575332	0.0103108	*
P04370	Myelin basic protein	Mbp	12.8	250	3	10	1.03174	1.4348	1.19524	1.51625	0.612287	0.627931	0.77259	0.969234	0.575902	0.00866929	**
Q9WUB3	Glycogen phosphorylase, muscle form	Pygm	71.14	842	60	1892	1.1806	1.5893	1.48822	1.3527	0.815313	0.847023	0.726678	0.844881	0.576367	0.00434401	**
Q62234	Myomesin-1	Myom1	62.03	1667	100	854	1.20327	1.38522	1.52507	1.39272	0.822678	0.831068	0.710102	0.812948	0.57694	0.00118139	**
Q9CXZ1	NADH dehydrogenase [ubiquinone] iron-sulfur protein 4, mitochondrial	Ndufs4	37.71	175	7	54	1.17153	1.32661	1.55138	1.3664	0.757396	0.853584	0.686517	0.828991	0.577278	0.00206053	**
O70622	Reticulon-2	Rtn2	17.83	471	7	79	1.15255	1.47869	1.59469	1.43172	0.844783	0.867642	0.716741	0.840781	0.57797	0.00469129	**
Q9Z2I9	Succinyl-CoA ligase [ADP-forming] subunit beta, mitochondrial	Sucla2	59.61	463	29	339	1.1913	1.39611	1.43862	1.24424	0.697015	0.807898	0.705184	0.839419	0.578626	0.000515114	***
Q99L13	3-hydroxyisobutyrate dehydrogenase, mitochondrial	Hibadh	26.27	335	6	30	1.10798	1.28456	1.70871	1.43973	0.685339	0.902542	0.75088	0.868182	0.578769	0.0136197	*
P56391	Cytochrome c oxidase subunit 6B1	Cox6b1	70.93	86	8	102	1.16654	1.24676	1.49375	1.28834	0.669312	0.777297	0.705159	0.857233	0.579168	0.00118996	**
P97457	Myosin regulatory light chain 2, skeletal muscle isoform	Mylpf	92.9	169	21	3267	1.13213	1.49104	1.57579	1.42254	0.783652	0.883291	0.714025	0.87742	0.57963	0.00471388	**
Q91VD9	NADH-ubiquinone oxidoreductase 75 kDa subunit, mitochondrial	Ndufs1	56.95	727	36	328	1.20856	1.29707	1.51594	1.28509	0.712734	0.800749	0.73857	0.82743	0.580304	0.0015226	**
Q9JK37	Myozenin-1	Myoz1	53.38	296	16	526	1.18153	1.37587	1.49303	1.34221	0.719182	0.846363	0.729077	0.836585	0.580644	0.000850136	***
Q9D2G2	Dihydrolipoyllysine-residue succinyltransferase component of 2-oxoglutarate dehydrogenase complex, mitochondrial	Dlst	38.99	454	19	185	1.276	1.32364	1.51157	1.22722	0.759551	0.78914	0.73829	0.814847	0.581037	0.00187309	**
Q64521	Glycerol-3-phosphate dehydrogenase, mitochondrial	Gpd2	44.15	727	27	131	1.16684	1.45333	1.38174	1.25433	0.712594	0.857013	0.722926	0.762878	0.581292	0.000985161	***
Q8BH86	UPF0317 protein C14orf159 homolog, mitochondrial	UPF0317 protein C14orf159 homolog, mitochondrial	11.67	617	6	19	1.19413	1.2136	1.28492	1.33332	0.62133	0.706808	0.756735	0.83743	0.58144	0.000142966	***
O08749	Dihydrolipoyl dehydrogenase, mitochondrial	Dld	38.7	509	20	243	1.20743	1.3728	1.51194	1.27933	0.753667	0.828205	0.720126	0.823034	0.58178	0.0014447	**
P08249	Malate dehydrogenase, mitochondrial	Mdh2	71.6	338	25	1112	1.19165	1.42042	1.42759	1.25072	0.678788	0.811511	0.750004	0.839172	0.58209	0.000564629	***
Q8R3Z5	Voltage-dependent L-type calcium channel subunit beta-1	Cacnb1	25.63	597	9	65	1.16121	1.52396	1.49941	1.37394	0.782079	0.839643	0.75649	0.86117	0.582778	0.00403025	**
Q8K010	5-oxoprolinase	Oplah	20.19	1288	22	61	1.16697	1.4607	1.39995	1.37746	0.777569	0.769489	0.747649	0.856917	0.583085	0.00142586	**
Q5SX39	Myosin-4	Myh4	76.17	1939	57	20692	1.11862	1.50343	1.48265	1.38735	0.871773	0.893961	0.64293	0.794639	0.583262	0.0026544	**
Q7TSQ8	Pyruvate dehydrogenase phosphatase regulatory subunit, mitochondrial	Pdpr	17.65	878	15	46	1.19107	1.46991	1.53204	1.23718	0.730058	0.799037	0.79883	0.839579	0.583313	0.0048778	**
Q80UY1	Carnosine N-methyltransferase	Carnmt1	17.75	400	7	20	1.21163	1.57728	1.40335	1.17969	0.814595	0.847682	0.676064	0.798652	0.583958	0.00512832	**
Q9DCT2	NADH dehydrogenase [ubiquinone] iron-sulfur protein 3, mitochondrial	Ndufs3	47.53	263	13	80	1.19511	1.2609	1.43493	1.21989	0.669508	0.801092	0.679951	0.836742	0.584502	0.000324036	***
Q9CPP6	NADH dehydrogenase [ubiquinone] 1 alpha subcomplex subunit 5	Ndufa5	35.34	116	7	31	1.14274	1.2296	1.43596	1.36501	0.692031	0.79846	0.66473	0.875092	0.585759	0.000856285	***
A6H630	Protein-glutamate O-methyltransferase	Armt1	6.61	439	3	7	1.15576	1.50226	1.17038	1.18077	0.614851	0.752364	0.702363	0.865229	0.585885	0.00321085	**
P52196	Thiosulfate sulfurtransferase	Tst	7.74	297	3	10	1.16708	1.64907	1.46017	1.11019	0.712815	0.871295	0.67393	0.900745	0.586424	0.0148095	*
P17183	Gamma-enolase	Eno2	29.26	434	2	333	1.07218	1.74175	1.55944	1.29932	0.737303	0.926469	0.737392	0.932676	0.5877	0.0218861	*
P00405	Cytochrome c oxidase subunit 2	Mtco2	17.62	227	4	126	1.27998	1.17893	1.35658	1.2207	0.613448	0.775317	0.724707	0.848228	0.588084	0.000224792	***
Q9CQA3	Succinate dehydrogenase [ubiquinone] iron-sulfur subunit, mitochondrial	Sdhb	52.84	282	19	134	1.18984	1.34361	1.43194	1.30804	0.693834	0.840448	0.73262	0.834608	0.588139	0.0001987	***
P17665	Cytochrome c oxidase subunit 7C, mitochondrial	Cox7c	38.1	63	2	34	1.12658	1.33106	1.34747	1.24122	0.643818	0.767979	0.670572	0.887641	0.588548	0.000464248	***
Q9D7X8	Gamma-glutamylcyclotransferase	Ggct	10.11	188	2	6	0.993585	1.09599	1.23229	1.52953	0.60313	0.619248	0.627082	1.00646	0.588679	0.0174567	*
P0DN34	NADH dehydrogenase [ubiquinone] 1 beta subcomplex subunit 1	Ndufb1	29.82	57	2	8	1.24852	1.18343	1.53599	1.25749	0.732084	0.845003	0.669808	0.830008	0.588834	0.00241777	**
P45377	Aldose reductase-related protein 2	Akr1b8	17.41	316	2	27	0.939356	1.78224	1.36037	1.48196	0.482503	0.850951	1.06456	0.880652	0.589272	0.0407456	*
Q9D855	Cytochrome b-c1 complex subunit 7	Uqcrb	53.15	111	7	67	1.18981	1.29483	1.37392	1.28848	0.674344	0.803544	0.715663	0.840471	0.589469	6.43807e-05	****
Q9CQH3	NADH dehydrogenase [ubiquinone] 1 beta subcomplex subunit 5, mitochondrial	Ndufb5	24.87	189	5	32	1.15443	1.30416	1.51399	1.28058	0.726901	0.819556	0.683956	0.866226	0.589481	0.00182213	**
Q9DCM2	Glutathione S-transferase kappa 1	Gstk1	38.94	226	7	18	1.15825	1.38301	1.34894	1.3165	0.832948	0.690524	0.688752	0.863371	0.5907	0.000231535	***
Q62425	Cytochrome c oxidase subunit NDUFA4	Ndufa4	56.1	82	6	84	1.16838	1.25704	1.5484	1.34408	0.728889	0.828622	0.730067	0.855888	0.591111	0.00355968	**
Q9D1G3	Protein-cysteine N-palmitoyltransferase HHAT-like protein	Hhatl	16.5	503	9	48	1.24384	1.40584	1.26417	1.30206	0.803962	0.779589	0.742172	0.759228	0.591451	0.000213284	***
O08532	Voltage-dependent calcium channel subunit alpha-2/delta-1	Cacna2d1	24.57	1103	23	106	1.15285	1.42293	1.59929	1.34101	0.827374	0.867415	0.714715	0.855946	0.591987	0.00537428	**
Q60932	Voltage-dependent anion-selective channel protein 1	Vdac1	75	296	19	445	1.20251	1.29761	1.44594	1.25819	0.744766	0.831595	0.684074	0.821891	0.592271	0.000301021	***
Q9JLH8	Tropomodulin-4	Tmod4	29.57	345	9	51	1.16093	1.28557	1.33268	1.25571	0.667476	0.861375	0.693142	0.760889	0.592441	0.000118588	***
Q922B1	O-acetyl-ADP-ribose deacetylase MACROD1	Macrod1	30.96	323	7	42	1.18716	1.4049	1.42127	1.36257	0.761658	0.79295	0.79031	0.84235	0.592881	0.00106503	**
Q8K2B3	Succinate dehydrogenase [ubiquinone] flavoprotein subunit, mitochondrial	Sdha	48.19	664	25	189	1.21457	1.27756	1.4558	1.23086	0.713576	0.813117	0.720845	0.823335	0.592971	0.000604125	***
Q99MR8	Methylcrotonoyl-CoA carboxylase subunit alpha, mitochondrial	Mccc1	12.55	717	7	24	1.19933	1.22556	1.22361	1.1753	0.682665	0.684516	0.643026	0.850847	0.593113	0.00112694	**
Q8VED9	Galectin-related protein	Lgalsl	17.44	172	3	7	1.27369	1.77225	1.16988	1.14975	0.869755	0.718619	0.793156	0.801648	0.59326	0.0307146	*
Q91VT4	Carbonyl reductase family member 4	Cbr4	37.29	236	8	27	1.19464	1.44451	1.41242	1.17894	0.68473	0.803346	0.77017	0.848223	0.593914	0.00176452	**
P51174	Long-chain specific acyl-CoA dehydrogenase, mitochondrial	Acadl	42.33	430	19	287	1.15078	1.2872	1.51243	1.29225	0.737645	0.778231	0.730992	0.868974	0.594325	0.00270683	**
Q9WUR2	Enoyl-CoA delta isomerase 2, mitochondrial	Eci2	15.86	391	3	17	1.16822	1.41554	1.30472	1.3668	0.638065	0.817197	0.856001	0.812256	0.594358	0.00033441	***
P21550	Beta-enolase	Eno3	73.04	434	28	2368	1.14009	1.53698	1.43304	1.31426	0.765778	0.873714	0.707403	0.877127	0.59436	0.00334295	**
P19783	Cytochrome c oxidase subunit 4 isoform 1, mitochondrial	Cox4i1	49.7	169	9	187	1.25344	1.23409	1.34849	1.22886	0.700632	0.755864	0.742971	0.813763	0.594928	1.02297e-05	****
P12787	Cytochrome c oxidase subunit 5A, mitochondrial	Cox5a	42.47	146	8	127	1.28012	1.20913	1.40913	1.22028	0.653929	0.819622	0.745603	0.827038	0.595115	0.000160165	***
Q9JKS4	LIM domain-binding protein 3	Ldb3	36.65	723	22	421	1.16874	1.30388	1.41551	1.33511	0.711384	0.783116	0.759107	0.855619	0.595268	0.000356462	***
O70250	Phosphoglycerate mutase 2	Pgam2	64.03	253	18	719	1.13597	1.53981	1.40043	1.32142	0.762235	0.880305	0.713958	0.857301	0.595409	0.00347948	**
Q9CZ13	Cytochrome b-c1 complex subunit 1, mitochondrial	Uqcrc1	44.58	480	16	208	1.20664	1.26566	1.36655	1.24323	0.6842	0.78847	0.72474	0.828744	0.595455	3.57036e-05	****
Q9CR62	Mitochondrial 2-oxoglutarate/malate carrier protein	Slc25a11	46.5	314	13	86	1.24121	1.26629	1.41012	1.18144	0.689561	0.782437	0.718051	0.846427	0.595497	0.000221815	***
Q9CQ54	NADH dehydrogenase [ubiquinone] 1 subunit C2	Ndufc2	32.5	120	5	27	1.18845	1.24599	1.39326	1.24594	0.650401	0.77219	0.759437	0.841431	0.595916	0.000135395	***
Q9D051	Pyruvate dehydrogenase E1 component subunit beta, mitochondrial	Pdhb	38.16	359	13	253	1.16504	1.34984	1.45301	1.29298	0.723104	0.831607	0.723159	0.858342	0.59614	0.000694037	***
Q9WUM5	Succinyl-CoA ligase [ADP/GDP-forming] subunit alpha, mitochondrial	Suclg1	35.55	346	9	135	1.18593	1.29891	1.42133	1.2856	0.76336	0.793672	0.695194	0.843223	0.596222	0.000233091	***
P14152	Malate dehydrogenase, cytoplasmic	Mdh1	43.71	334	18	454	1.19115	1.31621	1.40617	1.27578	0.717266	0.785668	0.754727	0.839526	0.596839	0.000200362	***
Q9DCS9	NADH dehydrogenase [ubiquinone] 1 beta subcomplex subunit 10	Ndufb10	57.39	176	10	57	1.205	1.26359	1.44591	1.29136	0.700229	0.80844	0.772961	0.829879	0.597693	0.000414554	***
Q60597	2-oxoglutarate dehydrogenase, mitochondrial	Ogdh	46.43	1023	44	279	1.18919	1.25516	1.49473	1.29867	0.693783	0.828386	0.769468	0.840911	0.598071	0.0013324	**
Q8BKZ9	Pyruvate dehydrogenase protein X component, mitochondrial	Pdhx	37.72	501	14	58	1.19174	1.30609	1.49158	1.26779	0.785183	0.810688	0.709795	0.839106	0.598183	0.00145565	**
P56480	ATP synthase subunit beta, mitochondrial	Atp5b	70.13	529	28	1046	1.1647	1.27777	1.39877	1.23303	0.661075	0.776912	0.73929	0.858591	0.598287	0.000246861	***
Q99LY9	NADH dehydrogenase [ubiquinone] iron-sulfur protein 5	Ndufs5	48.11	106	6	34	1.2582	1.19841	1.52636	1.28023	0.741779	0.834436	0.754746	0.819498	0.598582	0.00326138	**
Q9D6J5	NADH dehydrogenase [ubiquinone] 1 beta subcomplex subunit 8, mitochondrial	Ndufb8	19.35	186	3	9	1.14627	1.22877	1.28172	1.23836	0.620689	0.872398	0.639043	0.799714	0.598932	0.00156075	**
Q9D0M3	Cytochrome c1, heme protein, mitochondrial	Cyc1	37.85	325	9	81	1.21684	1.33642	1.35375	1.32837	0.697314	0.800209	0.8218	0.816335	0.598937	1.81558e-05	****
P97807	Fumarate hydratase, mitochondrial	Fh	45.96	507	23	261	1.17665	1.37468	1.46879	1.20679	0.724756	0.83644	0.722946	0.849872	0.599592	0.0017688	**
P34914	Bifunctional epoxide hydrolase 2	Ephx2	17.15	554	5	12	1.24579	1.17499	1.6073	1.19845	0.743411	0.746149	0.796366	0.851069	0.600206	0.0115359	*
P18826	Phosphorylase b kinase regulatory subunit alpha, skeletal muscle isoform	Phka1	27.8	1241	26	131	1.20291	1.40348	1.38125	1.25223	0.81413	0.831316	0.722899	0.779454	0.600739	0.000424702	***
P20801	Troponin C, skeletal muscle	Tnnc2	60	160	9	612	1.16326	1.42111	1.44567	1.3736	0.848875	0.859656	0.718793	0.819662	0.600889	0.00113958	**
P62897	Cytochrome c, somatic	Cycs	69.52	105	7	249	1.1878	1.23464	1.54262	1.23708	0.762653	0.762793	0.765148	0.841889	0.602152	0.00616999	**
Q3UV70	[Pyruvate dehydrogenase [acetyl-transferring]]-phosphatase 1, mitochondrial	Pdp1	29.37	538	12	41	1.18073	1.28636	1.3014	1.24713	0.702933	0.752373	0.7198	0.846935	0.602527	2.66657e-05	****
Q9JI91	Alpha-actinin-2	Actn2	70.02	894	43	1591	1.21861	1.12048	1.57559	1.37615	0.663182	0.835653	0.800963	0.892473	0.603359	0.00728236	**
Q91V16	LYR motif-containing protein 5	Lyrm5	18.6	86	2	4	1.20291	1.35033	1.43657	1.14537	0.645724	0.800493	0.782672	0.873079	0.604063	0.00118575	**
Q60931	Voltage-dependent anion-selective channel protein 3	Vdac3	51.59	283	12	190	1.25654	1.36779	1.41206	1.19715	0.835318	0.833046	0.71265	0.781557	0.604288	0.00033094	***
Q9ERS2	NADH dehydrogenase [ubiquinone] 1 alpha subcomplex subunit 13	Ndufa13	44.44	144	7	47	1.2085	1.28451	1.45014	1.34987	0.817957	0.827469	0.732111	0.822761	0.604626	0.000622207	***
Q99MN9	Propionyl-CoA carboxylase beta chain, mitochondrial	Pccb	40.11	541	17	63	1.20545	1.31789	1.43158	1.1979	0.708911	0.800259	0.772382	0.834791	0.604783	0.000803587	***
P05977	Myosin light chain 1/3, skeletal muscle isoform	Myl1	82.45	188	18	2288	1.08936	1.423	1.50038	1.33611	0.827018	0.917972	0.681854	0.812514	0.605619	0.00432895	**
Q9DC50	Peroxisomal carnitine O-octanoyltransferase	Crot	8.01	612	3	8	1.71013	1.52817	1.29862	1.03192	0.885131	0.645556	0.872989	0.969064	0.605645	0.0249562	*
Q64518	Sarcoplasmic/endoplasmic reticulum calcium ATPase 3	Atp2a3	14.45	1038	2	956	1.34857	1.52358	1.7768	1.03697	0.840477	0.871085	0.964348	0.769743	0.605997	0.0326386	*
Q9DC69	NADH dehydrogenase [ubiquinone] 1 alpha subcomplex subunit 9, mitochondrial	Ndufa9	37.93	377	15	76	1.16422	1.28741	1.4919	1.24799	0.733322	0.844246	0.712051	0.858948	0.606484	0.00178543	**
Q9R062	Glycogenin-1	Gyg1	24.92	333	7	44	1.29386	1.4177	1.48757	1.12177	0.891451	0.807658	0.736352	0.791589	0.606486	0.00394127	**
P58774	Tropomyosin beta chain	Tpm2	81.69	284	22	2398	1.13529	1.35279	1.52448	1.40067	0.834718	0.880833	0.71744	0.850162	0.606506	0.00351747	**
Q924D0	Reticulon-4-interacting protein 1, mitochondrial	Rtn4ip1	8.33	396	2	5	1.23523	1.46469	1.14851	0.975426	0.748532	0.567879	1.02519	0.589807	0.60769	0.0179672	*
P68134	Actin, alpha skeletal muscle	Acta1	76.13	377	3	5687	1.14457	1.40803	1.30675	1.36984	0.690591	0.873688	0.762195	0.859101	0.609191	0.000575142	***
Q9CXI0	2-methoxy-6-polyprenyl-1,4-benzoquinol methylase, mitochondrial	Coq5	30.58	327	7	18	1.17625	1.30588	1.34749	1.15513	0.698675	0.782913	0.690774	0.865706	0.609473	0.000266762	***
Q91WD5	NADH dehydrogenase [ubiquinone] iron-sulfur protein 2, mitochondrial	Ndufs2	39.52	463	14	76	1.25913	1.36356	1.34812	1.19833	0.746279	0.752068	0.817775	0.834495	0.609507	0.000123781	***
Q7TSH2	Phosphorylase b kinase regulatory subunit beta	Phkb	20.65	1085	22	77	1.19388	1.36094	1.33712	1.21674	0.765218	0.791425	0.721672	0.837605	0.609926	0.000190492	***
P55088	Aquaporin-4	Aqp4	4.95	323	2	4	1.01674	1.14504	1.50598	0.98434	1.01591	0.537226	0.574038	0.711355	0.610161	0.0311906	*
Q91YR1	Twinfilin-1	Twf1	10.57	350	3	9	1.11202	1.16741	1.37084	1.23336	0.59009	0.594539	0.899268	0.896414	0.610266	0.00586049	**
Q91XL9	Oxysterol-binding protein-related protein 1	Osbpl1a	2.53	950	2	5	1.77149	1.37552	1.27918	1.122	0.774951	0.869274	0.85129	0.891269	0.610432	0.027747	*
A2AQP0	Myosin-7B	Myh7b	8.81	1941	4	1503	1.29627	1.09935	1.56433	1.42317	0.696396	0.879653	0.801129	0.909625	0.610576	0.00720776	**
Q8R1S0	Ubiquinone biosynthesis monooxygenase COQ6, mitochondrial	Coq6	5.67	476	3	15	1.10901	1.37454	1.4307	1.23177	0.748289	0.858007	0.63413	0.901703	0.610593	0.00198707	**
Q9CQ75	NADH dehydrogenase [ubiquinone] 1 alpha subcomplex subunit 2	Ndufa2	49.49	99	6	49	1.15528	1.23795	1.53259	1.33863	0.750746	0.851378	0.750483	0.865587	0.611306	0.00466159	**
Q9DCX2	ATP synthase subunit d, mitochondrial	Atp5h	76.4	161	11	160	1.14557	1.2644	1.46262	1.27275	0.706163	0.872924	0.723048	0.843586	0.611373	0.00125376	**
Q9CQC9	GTP-binding protein SAR1b	Sar1b	44.44	198	5	37	1.11966	1.35731	1.56345	1.45103	0.763514	0.89313	0.819637	0.882224	0.611589	0.00769456	**
Q9DCJ5	NADH dehydrogenase [ubiquinone] 1 alpha subcomplex subunit 8	Ndufa8	55.23	172	9	52	1.14111	1.22609	1.55966	1.27248	0.724576	0.876339	0.735265	0.846854	0.612199	0.0067113	**
Q9Z1P6	NADH dehydrogenase [ubiquinone] 1 alpha subcomplex subunit 7	Ndufa7	68.14	113	9	76	1.19514	1.21539	1.45488	1.2407	0.748078	0.836723	0.729587	0.813743	0.612625	0.00155278	**
Q3UIU2	NADH dehydrogenase [ubiquinone] 1 beta subcomplex subunit 6	Ndufb6	32.81	128	5	39	1.19356	1.22337	1.35567	1.16327	0.719891	0.859644	0.692539	0.752784	0.612833	0.000159069	***
Q9CQJ8	NADH dehydrogenase [ubiquinone] 1 beta subcomplex subunit 9	Ndufb9	25.14	179	4	19	1.11996	1.31645	1.43258	1.49864	0.725553	0.892886	0.826681	0.846172	0.613173	0.00435466	**
O09111	NADH dehydrogenase [ubiquinone] 1 beta subcomplex subunit 11, mitochondrial	Ndufb11	35.76	151	4	31	1.16275	1.18915	1.32717	1.28905	0.681105	0.860031	0.703846	0.804892	0.61389	0.000168495	***
Q8K370	Acyl-CoA dehydrogenase family member 10	Acad10	3.55	1069	4	12	1.37439	1.26153	1.26244	1.20511	0.788001	0.829798	0.714289	0.801958	0.6141	5.90632e-05	****
Q8R429	Sarcoplasmic/endoplasmic reticulum calcium ATPase 1	Atp2a1	55.84	994	45	4904	1.13926	1.3664	1.40157	1.25934	0.82879	0.87776	0.675329	0.791114	0.614138	0.000712951	***
Q9CQQ7	ATP synthase F(0) complex subunit B1, mitochondrial	Atp5f1	30.86	256	11	201	1.16007	1.2866	1.45328	1.27546	0.744252	0.82521	0.747314	0.862017	0.614211	0.00126063	**
Q9D023	Mitochondrial pyruvate carrier 2	Mpc2	8.66	127	2	11	1.2891	1.38953	1.5133	1.03697	0.654702	0.964345	0.740718	0.852334	0.614297	0.00809771	**
O09165	Calsequestrin-1	Casq1	40	405	18	516	1.108	1.47047	1.45216	1.28106	0.856442	0.90253	0.713625	0.792722	0.614743	0.0044314	**
Q9CQZ5	NADH dehydrogenase [ubiquinone] 1 alpha subcomplex subunit 6	Ndufa6	56.49	131	7	82	1.15886	1.39593	1.41346	1.33622	0.746244	0.862914	0.79783	0.859608	0.615821	0.0010155	**
P13707	Glycerol-3-phosphate dehydrogenase [NAD(+)], cytoplasmic	Gpd1	84.81	349	27	248	1.07456	1.55245	1.46132	1.24131	0.847408	0.930617	0.682568	0.826009	0.616664	0.0110702	*
P17751	Triosephosphate isomerase	Tpi1	73.91	299	18	784	1.10437	1.48107	1.46819	1.36339	0.789189	0.890025	0.759193	0.905497	0.617296	0.00537812	**
P24472	Glutathione S-transferase A4	Gsta4	10.81	222	3	7	1.14916	1.44327	1.51725	1.13639	0.816466	0.807409	0.735947	0.879981	0.617568	0.0111881	*
Q9WUK2	Eukaryotic translation initiation factor 4H	Eif4h	27.02	248	4	11	1.18611	1.32162	1.21441	1.11055	0.693653	0.900457	0.643543	0.75057	0.618335	0.00077242	***
Q9CRB9	MICOS complex subunit Mic19	Chchd3	46.7	227	12	68	1.18529	1.29015	1.40924	1.23683	0.732264	0.843673	0.75209	0.840492	0.61867	0.000351017	***
P53395	Lipoamide acyltransferase component of branched-chain alpha-keto acid dehydrogenase complex, mitochondrial	Dbt	15.56	482	7	22	1.16853	1.26609	1.33194	1.28281	0.719333	0.855779	0.740727	0.809384	0.618934	4.98283e-05	****
Q9Z0J4	Nitric oxide synthase, brain	Nos1	3.43	1429	5	13	1.23505	1.16377	1.30934	1.30061	0.734545	0.719506	0.78857	0.859277	0.619292	5.04441e-05	****
Q7TMF3	NADH dehydrogenase [ubiquinone] 1 alpha subcomplex subunit 12	Ndufa12	50.34	145	7	29	1.22333	1.25358	1.3563	1.2614	0.772151	0.80056	0.768584	0.817441	0.620015	0.000104423	***
A3KFX0	Cytosolic 5'-nucleotidase 1A	Nt5c1a	6.03	365	2	6	1.13741	1.27661	1.57995	1.2626	0.840801	0.852765	0.686387	0.879194	0.620015	0.00738525	**
P54822	Adenylosuccinate lyase	Adsl	32.64	484	14	73	1.15211	1.37297	1.41251	1.32184	0.811883	0.867974	0.738533	0.844929	0.620469	0.000998216	***
Q8BMF4	Dihydrolipoyllysine-residue acetyltransferase component of pyruvate dehydrogenase complex, mitochondrial	Dlat	35.2	642	19	295	1.18559	1.26615	1.35239	1.19293	0.740538	0.775782	0.742504	0.843464	0.620824	0.000144162	***
Q8VEM8	Phosphate carrier protein, mitochondrial	Slc25a3	29.69	357	13	182	1.21172	1.23992	1.43041	1.19318	0.759606	0.829832	0.724357	0.838097	0.621034	0.000924128	***
Q9CXS4	Centromere protein V	Cenpv	21.43	252	4	11	1.10435	1.4636	1.28182	1.4363	0.7308	0.90551	0.786629	0.859971	0.621048	0.00449571	**
Q91VR2	ATP synthase subunit gamma, mitochondrial	Atp5c1	43.62	298	14	188	1.17695	1.27331	1.45174	1.19569	0.75197	0.831826	0.739731	0.849655	0.622474	0.00191999	**
O70571	[Pyruvate dehydrogenase (acetyl-transferring)] kinase isozyme 4, mitochondrial	Pdk4	22.57	412	8	25	1.82361	1.26661	1.10611	1.49709	0.855558	0.895027	0.904069	0.895551	0.623562	0.0408276	*
Q9CPU2	NADH dehydrogenase [ubiquinone] 1 beta subcomplex subunit 2, mitochondrial	Ndufb2	8.57	105	2	5	1.39116	1.25168	1.33827	1.20434	0.830333	0.780128	0.830168	0.795328	0.624047	0.000709043	***
Q8QZR5	Alanine aminotransferase 1	Gpt	10.08	496	4	19	1.0362	1.34135	1.39344	1.34147	0.656121	0.816788	0.754683	0.965066	0.624486	0.00415646	**
P56135	ATP synthase subunit f, mitochondrial	Atp5j2	14.77	88	2	16	1.25841	1.09773	1.39926	1.33683	0.713436	0.86699	0.691004	0.910971	0.624953	0.00151167	**
Q9CQC7	NADH dehydrogenase [ubiquinone] 1 beta subcomplex subunit 4	Ndufb4	26.36	129	3	32	1.18327	1.27902	1.39622	1.22687	0.741571	0.845118	0.751895	0.839884	0.62502	0.000325325	***
P19536	Cytochrome c oxidase subunit 5B, mitochondrial	Cox5b	42.97	128	7	310	1.20967	1.20875	1.33642	1.20968	0.70148	0.804493	0.770441	0.827304	0.62518	3.69908e-05	****
Q9JIF9	Myotilin	Myot	66.33	496	30	263	1.16429	1.16502	1.33503	1.20182	0.650973	0.784085	0.749761	0.858891	0.625485	0.000256061	***
Q9ER60	Sodium channel protein type 4 subunit alpha	Scn4a	3.2	1841	4	14	1.14456	1.3367	1.52998	1.40836	0.871254	0.873697	0.78605	0.85893	0.625494	0.00615478	**
Q03265	ATP synthase subunit alpha, mitochondrial	Atp5a1	67.63	553	44	1332	1.1644	1.27886	1.43739	1.23887	0.745591	0.836414	0.761712	0.858808	0.625551	0.00124463	**
P59017	Bcl-2-like protein 13	Bcl2l13	6.68	434	3	12	1.19468	1.13613	1.41765	1.31491	0.766368	0.851509	0.679407	0.880181	0.62754	0.00126621	**
Q9CPQ8	ATP synthase subunit g, mitochondrial	Atp5l	41.75	103	5	54	1.15277	1.1867	1.37843	1.15783	0.673666	0.816228	0.703505	0.867476	0.627778	0.000738675	***
Q9DB20	ATP synthase subunit O, mitochondrial	Atp5o	69.95	213	14	249	1.15318	1.25747	1.4562	1.25333	0.732671	0.867169	0.765804	0.85182	0.628389	0.00173627	**
Q9CQ69	Cytochrome b-c1 complex subunit 8	Uqcrq	57.32	82	7	37	1.18537	1.19132	1.28029	1.20466	0.671259	0.822065	0.719402	0.843618	0.628665	0.000318603	***
Q91WS0	CDGSH iron-sulfur domain-containing protein 1	Cisd1	52.78	108	6	66	1.16568	1.19576	1.3258	1.19283	0.728108	0.85787	0.690379	0.795651	0.629501	0.000122969	***
Q6P9R2	Serine/threonine-protein kinase OSR1	Oxsr1	23.53	527	9	34	1.20103	1.39848	1.24561	1.29636	0.832622	0.79053	0.808522	0.81075	0.63064	0.00112598	**
P97450	ATP synthase-coupling factor 6, mitochondrial	Atp5j	50.93	108	7	141	1.17127	1.23127	1.43841	1.26757	0.75987	0.853772	0.779391	0.830527	0.631015	0.00179341	**
Q8K3J1	NADH dehydrogenase [ubiquinone] iron-sulfur protein 8, mitochondrial	Ndufs8	23.58	212	5	27	1.18789	1.19259	1.29475	1.25452	0.723869	0.841826	0.707386	0.839412	0.63137	9.66524e-05	****
Q61743	ATP-sensitive inward rectifier potassium channel 11	Kcnj11	8.21	390	3	5	1.265	1.29093	1.24256	1.18616	0.843059	0.743815	0.806256	0.755012	0.631567	7.39598e-06	****
Q9D0K2	Succinyl-CoA:3-ketoacid coenzyme A transferase 1, mitochondrial	Oxct1	47.5	520	18	86	1.05858	1.25675	1.51786	1.26427	0.689257	0.94466	0.751892	0.835513	0.631947	0.00828056	**
P21300	Aldose reductase-related protein 1	Akr1b7	13.92	316	2	26	1.03858	1.7115	1.47392	1.4547	0.904813	0.80879	0.914022	0.96285	0.63227	0.0302416	*
Q6PA06	Atlastin-2	Atl2	22.13	583	9	29	1.11202	1.38815	1.35394	1.16738	0.730413	0.861825	0.68506	0.899262	0.632593	0.00208032	**
P15626	Glutathione S-transferase Mu 2	Gstm2	62.39	218	6	57	1.11568	1.43345	1.54951	1.28175	0.869178	0.896317	0.850374	0.790381	0.633087	0.0111459	*
P50171	Estradiol 17-beta-dehydrogenase 8	Hsd17b8	35.91	259	6	23	1.22703	1.39853	1.26609	1.13271	0.639084	0.812015	0.882838	0.849594	0.633618	0.00100723	**
P03921	NADH-ubiquinone oxidoreductase chain 5	Mtnd5	3.95	607	2	12	1.11423	1.3013	1.3701	1.28149	0.749859	0.867225	0.697479	0.897477	0.633898	0.000715624	***
P56379	6.8 kDa mitochondrial proteolipid	Mp68	34.48	58	2	62	1.12791	1.1775	1.31045	1.14317	0.714619	0.779876	0.638828	0.886595	0.634566	0.000778228	***
Q8BMS4	Ubiquinone biosynthesis O-methyltransferase, mitochondrial	Coq3	12.97	370	4	13	1.06782	1.53609	1.54941	1.2906	0.907544	0.868037	0.743152	0.93649	0.634695	0.0166995	*
Q06185	ATP synthase subunit e, mitochondrial	Atp5i	67.61	71	7	78	1.14225	1.2346	1.31005	1.23099	0.724614	0.875462	0.679554	0.843315	0.635017	0.000371512	***
Q9D6J6	NADH dehydrogenase [ubiquinone] flavoprotein 2, mitochondrial	Ndufv2	55.65	248	11	129	1.20916	1.23458	1.28904	1.20429	0.68321	0.828232	0.79392	0.830363	0.635139	0.000132207	***
Q3ULD5	Methylcrotonoyl-CoA carboxylase beta chain, mitochondrial	Mccc2	26.11	563	11	36	1.18525	1.22937	1.19379	1.23529	0.72506	0.763114	0.753286	0.843707	0.636945	5.45523e-05	****
P97447	Four and a half LIM domains protein 1	Fhl1	67.86	280	23	468	1.18964	1.09533	1.33077	1.24295	0.653309	0.699632	0.83122	0.912965	0.637442	0.00142948	**
P48774	Glutathione S-transferase Mu 5	Gstm5	25.89	224	5	28	1.16364	1.55794	1.3209	1.07406	0.796126	0.712025	0.824779	0.931044	0.637924	0.0154517	*
Q8CAQ8	MICOS complex subunit Mic60	Immt	52.58	757	44	234	1.14384	1.21739	1.42504	1.24509	0.732197	0.837412	0.767651	0.874246	0.638297	0.00151722	**
Q9D0F9	Phosphoglucomutase-1	Pgm1	72.06	562	40	684	1.13759	1.52331	1.39309	1.25811	0.879053	0.864742	0.791091	0.856857	0.638493	0.00847042	**
Q99LC3	NADH dehydrogenase [ubiquinone] 1 alpha subcomplex subunit 10, mitochondrial	Ndufa10	30.99	355	13	77	1.15634	1.31397	1.3261	1.26535	0.783637	0.864785	0.721007	0.864796	0.638951	0.000128735	***
Q9ET80	Junctophilin-1	Jph1	34.24	660	21	92	1.1344	1.28694	1.40909	1.35486	0.842934	0.880143	0.70909	0.881522	0.639056	0.00103126	**
Q9D6U8	Protein FAM162A	Fam162a	15.48	155	2	6	1.11848	1.19487	1.11991	1.17024	0.434958	0.894067	0.727059	0.890015	0.639968	0.0290874	*
Q8BFP9	[Pyruvate dehydrogenase (acetyl-transferring)] kinase isozyme 1, mitochondrial	Pdk1	7.14	434	2	8	1.5256	1.66994	1.46481	1.02323	0.773475	0.977168	0.977295	0.909893	0.64006	0.0289594	*
O35855	Branched-chain-amino-acid aminotransferase, mitochondrial	Bcat2	24.94	393	8	24	1.13216	1.31967	1.3739	1.18188	0.747377	0.815863	0.759749	0.883266	0.640275	0.0012662	**
Q9D6K8	FUN14 domain-containing protein 2	Fundc2	20.53	151	4	20	1.19846	1.29794	1.36194	1.18487	0.81248	0.843977	0.759101	0.814106	0.640398	0.000559739	***
Q3TC72	Fumarylacetoacetate hydrolase domain-containing protein 2A	Fahd2	23.32	313	5	14	1.15355	1.19976	1.3281	1.23863	0.6811	0.866892	0.778036	0.826806	0.640814	0.000196144	***
Q9CQZ6	NADH dehydrogenase [ubiquinone] 1 beta subcomplex subunit 3	Ndufb3	25.96	104	4	43	1.15006	1.264	1.34441	1.30563	0.760457	0.831854	0.78717	0.869521	0.641576	0.000294921	***
P06801	NADP-dependent malic enzyme	Me1	21.5	572	10	31	1.19974	1.7587	1.22061	1.09881	0.910075	0.838266	0.844709	0.794362	0.641816	0.0484197	*
Q8QZS1	3-hydroxyisobutyryl-CoA hydrolase, mitochondrial	Hibch	32.73	385	12	41	1.09282	1.30787	1.46056	1.25388	0.797792	0.814803	0.759997	0.91506	0.642731	0.00488837	**
Q99KR7	Peptidyl-prolyl cis-trans isomerase F, mitochondrial	Ppif	37.86	206	6	28	1.10705	1.22124	1.47055	1.10076	0.690067	0.908462	0.725317	0.826829	0.643046	0.00787458	**
Q91ZJ5	UTP--glucose-1-phosphate uridylyltransferase	Ugp2	59.06	508	31	219	1.12635	1.26107	1.4039	1.2429	0.804742	0.786244	0.760344	0.88782	0.643425	0.00152919	**
P16858	Glyceraldehyde-3-phosphate dehydrogenase	Gapdh	75.68	333	24	2647	1.0983	1.48361	1.3674	1.23802	0.817079	0.910499	0.725766	0.888336	0.6442	0.00589944	**
Q4VBD2	Transmembrane anterior posterior transformation protein 1	Tapt1	4.08	564	2	5	1.20612	1.38072	1.53908	1.09701	0.851992	0.75717	0.845704	0.911569	0.644549	0.0131337	*
Q8BGH2	Sorting and assembly machinery component 50 homolog	Samm50	29.64	469	13	46	1.21269	1.18465	1.33544	1.15484	0.743591	0.790498	0.750874	0.865923	0.644667	0.000194644	***
Q8JZN5	Acyl-CoA dehydrogenase family member 9, mitochondrial	Acad9	17.44	625	10	36	1.10239	1.43273	1.36565	1.23693	0.745782	0.816288	0.842938	0.90712	0.64467	0.00406984	**
Q02789	Voltage-dependent L-type calcium channel subunit alpha-1S	Cacna1s	13.83	1880	20	116	1.15067	1.33106	1.2633	1.29866	0.794426	0.841114	0.747203	0.869061	0.644728	0.000166018	***
Q6NT99	Dual specificity protein phosphatase 23	Dusp23	62.67	150	8	20	1.2162	1.60752	1.37365	1.09722	0.778564	0.876519	0.911392	0.854083	0.646049	0.0204641	*
Q3UGR5	Haloacid dehalogenase-like hydrolase domain-containing protein 2	Hdhd2	31.27	259	6	16	1.10739	1.42348	1.46739	1.17775	0.827042	0.824496	0.791435	0.903027	0.646444	0.0114207	*
Q9WV35	C->U-editing enzyme APOBEC-2	Apobec2	56.25	224	9	64	1.19192	1.17254	1.41972	1.03149	0.822153	0.969473	0.70554	0.616034	0.646474	0.00861305	**
Q4VAE3	Transmembrane protein 65	Tmem65	20.09	234	4	14	1.09702	1.06433	1.61726	1.21954	0.714467	0.752617	0.827582	0.939561	0.647085	0.0331341	*
P14094	Sodium/potassium-transporting ATPase subunit beta-1	Atp1b1	26.64	304	7	31	1.147	1.17224	1.35341	1.27426	0.72954	0.871838	0.746415	0.863153	0.649081	0.000476158	***
Q8K0L0	Ankyrin repeat and SOCS box protein 2	Asb2	9.62	634	5	13	1.17857	1.24718	1.16762	1.45549	0.856442	0.74756	0.830372	0.843345	0.649199	0.00403436	**
P06745	Glucose-6-phosphate isomerase	Gpi	48.03	558	31	737	1.12441	1.46488	1.40635	1.28805	0.860715	0.889359	0.798956	0.888093	0.650516	0.00631121	**
Q5SX40	Myosin-1	Myh1	75.23	1942	54	16623	1.15111	1.11752	1.33806	1.31032	0.647384	0.847102	0.812083	0.894836	0.651086	0.00145046	**
Q3TMP8	Trimeric intracellular cation channel type A	Tmem38a	8.72	298	4	17	1.07887	1.43929	1.41678	1.20643	0.900607	0.926893	0.708384	0.814041	0.651562	0.00720629	**
Q3URD3	Sarcolemmal membrane-associated protein	Slmap	12.07	845	11	36	1.12771	1.15523	1.57723	1.23926	0.755985	0.800237	0.879917	0.886756	0.651622	0.0187895	*
Q9D7B6	Isobutyryl-CoA dehydrogenase, mitochondrial	Acad8	33.17	413	12	44	1.14384	1.22211	1.30184	1.23253	0.710406	0.860905	0.747993	0.874251	0.651704	0.000229671	***
Q91Z53	Glyoxylate reductase/hydroxypyruvate reductase	Grhpr	36.28	328	10	36	1.12307	1.43518	1.4223	1.30285	0.887949	0.820131	0.846736	0.890417	0.652086	0.00622843	**
Q9Z1J3	Cysteine desulfurase, mitochondrial	Nfs1	12.2	459	5	13	1.20377	1.48892	1.09778	1.27379	0.775002	0.810416	0.811239	0.910932	0.653124	0.00885053	**
Q99NB1	Acetyl-coenzyme A synthetase 2-like, mitochondrial	Acss1	2.64	682	2	4	1.05088	1.42335	1.43132	1.15489	0.818459	0.809422	0.72689	0.951579	0.653371	0.0125067	*
Q9DCM0	Persulfide dioxygenase ETHE1, mitochondrial	Ethe1	17.72	254	4	15	1.12575	1.1544	1.29454	1.37332	0.721308	0.860037	0.888295	0.763437	0.653409	0.0014598	**
Q9D3D9	ATP synthase subunit delta, mitochondrial	Atp5d	13.69	168	2	105	1.12495	1.17976	1.3601	1.24084	0.740982	0.852363	0.726656	0.888932	0.654131	0.000723829	***
P11798	Calcium/calmodulin-dependent protein kinase type II subunit alpha	Camk2a	18.2	478	2	27	0.980393	1.26764	1.55221	1.26094	0.776696	1.02	0.775607	0.738854	0.654226	0.0242149	*
Q791V5	Mitochondrial carrier homolog 2	Mtch2	19.14	303	5	26	1.1635	1.28594	1.47251	1.17325	0.820513	0.82531	0.831627	0.859475	0.654914	0.00822947	**
Q9CQ91	NADH dehydrogenase [ubiquinone] 1 alpha subcomplex subunit 3	Ndufa3	57.14	84	4	14	1.28033	1.24996	1.21257	1.19245	0.798871	0.826802	0.770038	0.838613	0.655345	4.21282e-06	****
Q8BGT5	Alanine aminotransferase 2	Gpt2	13.98	522	5	14	1.02084	1.44241	1.21842	1.14441	0.575386	0.714128	0.979584	0.897347	0.65611	0.0170873	*
P09411	Phosphoglycerate kinase 1	Pgk1	71.94	417	22	711	1.09175	1.42029	1.41116	1.29317	0.855003	0.915961	0.775338	0.877855	0.656425	0.00594452	**
Q8BU85	Methionine-R-sulfoxide reductase B3, mitochondrial	Msrb3	14.23	253	4	11	1.16473	1.30239	1.30932	1.21341	0.827723	0.821612	0.858569	0.773675	0.657649	0.000239922	***
Q9WVQ5	Methylthioribulose-1-phosphate dehydratase	Apip	26.97	241	5	13	1.19788	1.22133	1.58344	1.06555	0.714035	0.79468	0.938487	0.886036	0.657677	0.0219294	*
P08551	Neurofilament light polypeptide	Nefl	7.92	543	4	34	0.998788	1.21536	1.16781	1.44325	0.734355	0.620559	0.822481	1.00121	0.658752	0.0152808	*
P40630	Transcription factor A, mitochondrial	Tfam	19.75	243	4	13	1.28847	1.17554	1.3339	1.15336	0.683637	0.867028	0.859437	0.855667	0.659582	0.000505114	***
Q02013	Aquaporin-1	Aqp1	13.38	269	3	15	1.3456	1.06913	1.47131	1.22438	0.807041	0.750743	0.935342	0.879661	0.659983	0.00873736	**
P03930	ATP synthase protein 8	Mtatp8	55.22	67	4	32	1.19924	1.22117	1.2119	1.15971	0.707851	0.845758	0.747377	0.862288	0.660114	0.000700487	***
Q64105	Sepiapterin reductase	Spr	43.68	261	11	41	1.11879	1.29398	1.26637	1.23146	0.783065	0.77565	0.791048	0.893819	0.660527	0.000201043	***
Q9JJZ2	Tubulin alpha-8 chain	Tuba8	44.1	449	5	141	1.0977	1.28064	1.26781	1.28865	0.727688	0.875813	0.745212	0.910997	0.660556	0.000647928	***
Q8CC35	Synaptopodin	Synpo	18.73	929	11	34	1.15399	1.23231	1.42632	1.17721	0.802942	0.862051	0.766957	0.86656	0.661047	0.00342293	**
Q9DC70	NADH dehydrogenase [ubiquinone] iron-sulfur protein 7, mitochondrial	Ndufs7	21.43	224	7	59	1.14964	1.15909	1.28086	1.27618	0.73152	0.869835	0.77254	0.844236	0.661382	0.000148524	***
Q9D6Y9	1,4-alpha-glucan-branching enzyme	Gbe1	10.26	702	7	26	1.12842	1.11945	1.37312	1.13768	0.687188	0.835457	0.738703	0.893294	0.662926	0.00245561	**
Q7TQ48	Sarcalumenin	Srl	42.2	910	35	907	1.14179	1.27238	1.36709	1.23733	0.801095	0.875821	0.786072	0.863973	0.662929	0.00086907	***
P56382	ATP synthase subunit epsilon, mitochondrial	Atp5e	42.31	52	3	44	1.17958	1.39226	1.55422	1.108	0.89792	0.895823	0.774651	0.902523	0.663139	0.0182466	*
Q8R5A0	N-lysine methyltransferase SMYD2	Smyd2	14.09	433	8	23	1.07366	1.4233	1.42185	1.36115	0.815811	0.931394	0.834896	0.927349	0.664674	0.00874516	**
Q8CAK1	Putative transferase CAF17 homolog, mitochondrial	Iba57	10.06	358	3	7	1.48215	1.53412	1.3774	1.02558	0.85115	0.816276	0.967802	0.975058	0.666197	0.0230073	*
Q921R8	Solute carrier family 41 member 3	Slc41a3	5.33	488	2	9	1.05114	1.54779	1.3329	0.970362	1.03054	0.784283	0.675644	0.775617	0.666249	0.0460145	*
Q8BWF0	Succinate-semialdehyde dehydrogenase, mitochondrial	Aldh5a1	12.62	523	5	14	1.1115	1.18498	1.27276	1.11274	0.690053	0.790026	0.740389	0.899682	0.666417	0.000626687	***
P47857	ATP-dependent 6-phosphofructokinase, muscle type	Pfkm	56.03	780	37	740	1.11609	1.36744	1.35118	1.23383	0.826689	0.895986	0.772374	0.88973	0.667802	0.00213237	**
P47754	F-actin-capping protein subunit alpha-2	Capza2	60.49	286	9	54	1.1241	1.2432	1.31547	1.28254	0.828587	0.799672	0.801971	0.889601	0.668605	0.00057806	***
P06151	L-lactate dehydrogenase A chain	Ldha	60.54	332	23	821	1.08078	1.48352	1.32928	1.18704	0.925262	0.884834	0.732974	0.853901	0.668613	0.0104614	*
Q02357	Ankyrin-1	Ank1	6.12	1862	6	31	1.10659	1.18119	1.30105	1.44106	0.828072	0.844356	0.792683	0.903677	0.669754	0.00761653	**
Q9ET78	Junctophilin-2	Jph2	29.45	696	16	82	1.11368	1.2626	1.27597	1.32539	0.794784	0.897921	0.7873	0.856443	0.670287	0.000672357	***
P99028	Cytochrome b-c1 complex subunit 6, mitochondrial	Uqcrh	64.04	89	6	78	1.17712	1.18521	1.25489	1.16174	0.704144	0.84789	0.790527	0.86078	0.670301	0.000262539	***
Q8R164	Valacyclovir hydrolase	Bphl	22.34	291	7	27	1.10824	1.25818	1.1654	1.09548	0.757143	0.91284	0.704756	0.729739	0.670904	0.00085436	***
Q8BP40	Lysophosphatidic acid phosphatase type 6	Acp6	8.61	418	3	9	1.6004	1.608	1.49928	0.983896	0.926039	0.981569	1.01637	0.897913	0.671499	0.0490284	*
P63030	Mitochondrial pyruvate carrier 1	Mpc1	21.1	109	3	19	1.12016	1.13342	1.3008	1.14506	0.693227	0.840685	0.729273	0.892733	0.671554	0.000897633	***
P00329	Alcohol dehydrogenase 1	Adh1	13.07	375	4	9	1.03528	1.14645	1.20726	1.19689	0.656158	0.711341	0.965921	0.747482	0.671823	0.00541951	**
Q8C460	ERI1 exoribonuclease 3	Eri3	4.45	337	2	6	1.05072	1.52955	1.51704	1.38329	0.879374	0.905747	0.947839	0.951725	0.672313	0.026006	*
Q9CQF4	Uncharacterized protein C6orf203 homolog	Uncharacterized protein C6orf203 homolog	14.58	240	3	9	1.29332	1.19171	1.21307	1.06624	0.665607	0.811558	0.937878	0.791063	0.672938	0.0019184	**
Q9D7G0	Ribose-phosphate pyrophosphokinase 1	Prps1	31.45	318	5	34	1.12615	1.46093	1.29466	1.21093	0.86526	0.887982	0.876974	0.798732	0.67331	0.00750996	**
Q70IV5	Synemin	Synm	29.21	1561	41	165	1.16647	1.27232	1.21846	1.15165	0.783167	0.797534	0.798111	0.868321	0.675235	5.10634e-05	****
Q9WUZ7	SH3 domain-binding glutamic acid-rich protein	Sh3bgr	41.59	214	8	43	1.13154	1.22689	1.28383	1.17043	0.852359	0.883754	0.699069	0.814637	0.675262	0.000350511	***
Q6NVE9	Protein phosphatase PTC7 homolog	Pptc7	8.71	310	2	5	1.16494	1.50407	1.44342	1.05287	0.878089	0.945895	0.715704	0.949784	0.675561	0.0221451	*
O70481	E3 ubiquitin-protein ligase UBR1	Ubr1	0.91	1757	2	4	1.09743	1.19485	1.39156	1.19376	0.754	0.82112	0.811409	0.911219	0.676101	0.00324979	**
Q70KF4	Cardiomyopathy-associated protein 5	Cmya5	16.88	3739	44	132	1.09461	1.19893	1.23897	1.23902	0.75231	0.913569	0.696	0.865006	0.676279	0.00113324	**
Q9Z1E4	Glycogen [starch] synthase, muscle	Gys1	37.26	738	25	131	1.15405	1.24965	1.26405	1.23258	0.759445	0.866515	0.8395	0.8492	0.676416	2.47561e-05	****
Q08857	Platelet glycoprotein 4	Cd36	18.01	472	7	37	1.08191	1.11358	1.46093	1.46524	0.786617	0.856524	0.897225	0.924287	0.67647	0.025154	*
O55103	Periaxin	Prx	2.52	1391	4	8	1.12414	1.20655	1.0528	1.32075	0.724766	0.753783	0.75857	0.949847	0.677467	0.00277999	**
O35435	Dihydroorotate dehydrogenase (quinone), mitochondrial	Dhodh	7.85	395	2	6	1.06376	1.5997	1.06173	1.27203	0.621449	0.895004	0.941858	0.928949	0.67783	0.0424165	*
Q9Z0X1	Apoptosis-inducing factor 1, mitochondrial	Aifm1	37.58	612	18	81	1.17701	1.19147	1.32114	1.16011	0.764423	0.837259	0.825348	0.861989	0.678187	0.000333711	***
Q8K4F5	Protein ABHD11	Abhd11	20.85	307	6	23	1.1214	1.27843	1.39881	1.1626	0.732593	0.890475	0.855273	0.891745	0.679283	0.00294182	**
P08553	Neurofilament medium polypeptide	Nefm	7.78	848	6	35	1.02838	1.21462	1.03687	1.16281	0.664075	0.640184	0.743173	0.972407	0.679734	0.0103932	*
Q91YE8	Synaptopodin-2	Synpo2	34.13	1087	28	195	1.08219	1.18472	1.30554	1.17049	0.775271	0.924049	0.690092	0.838624	0.680597	0.0013933	**
Q91WM2	Cat eye syndrome critical region protein 5 homolog	Cecr5	8.59	419	3	13	1.14802	1.32173	1.15618	1.29077	0.871069	0.870501	0.826669	0.781352	0.681267	0.00105122	**
Q3TMH2	Secernin-3	Scrn3	21.53	418	7	20	1.12577	1.2709	1.24784	1.15574	0.888284	0.830659	0.729792	0.82202	0.681372	0.000213959	***
Q3U0B3	Dehydrogenase/reductase SDR family member 11	Dhrs11	20	260	4	8	1.02888	1.35165	1.55443	1.38442	0.971928	0.879474	0.846427	0.934016	0.682757	0.0273051	*
Q91V79	Fat storage-inducing transmembrane protein 1	Fitm1	15.41	292	4	28	1.23037	1.22007	1.12669	1.18748	0.887554	0.818453	0.773569	0.780431	0.684213	4.18569e-05	****
P52480	Pyruvate kinase PKM	Pkm	70.43	531	40	1926	1.09818	1.41276	1.31128	1.20917	0.874268	0.910597	0.768428	0.891086	0.684578	0.00501454	**
P32848	Parvalbumin alpha	Pvalb	80	110	14	317	1.04261	1.56785	1.30497	1.28312	0.879698	0.870223	0.856272	0.959129	0.68583	0.0290881	*
Q99LX0	Protein deglycase DJ-1	Park7	76.72	189	15	300	1.09708	1.40692	1.29898	1.24294	0.902818	0.911507	0.76222	0.885757	0.686158	0.00374921	**
Q8VCA8	Secernin-2	Scrn2	18.59	425	5	12	1.08075	1.17911	0.955629	1.10398	1.04643	0.566802	0.750102	0.600938	0.686259	0.0455947	*
Q6ZPS2	Carnosine synthase 1	Carns1	1.69	827	2	4	1.42494	1.60682	1.38357	0.97953	0.923774	0.874117	1.0209	0.888265	0.687145	0.0457526	*
P23506	Protein-L-isoaspartate(D-aspartate) O-methyltransferase	Pcmt1	40.97	227	10	38	1.10401	1.2849	1.38015	1.2457	0.905787	0.864331	0.833867	0.846702	0.688106	0.00458804	**
P47757	F-actin-capping protein subunit beta	Capzb	48.01	277	14	91	1.13121	1.22481	1.38603	1.29626	0.873127	0.87598	0.838719	0.884013	0.68909	0.00454657	**
P56565	Protein S100-A1	S100a1	23.4	94	2	5	1.03826	1.12901	1.25339	1.08139	0.706193	0.776211	0.657686	0.963153	0.689295	0.00671935	**
P05063	Fructose-bisphosphate aldolase C	Aldoc	25.34	363	2	458	1.10722	1.26604	1.20708	1.09791	0.778813	0.910819	0.701667	0.837475	0.690166	0.000967095	***
Q2TPA8	Hydroxysteroid dehydrogenase-like protein 2	Hsdl2	17.96	490	7	31	1.18926	1.14581	1.34901	1.10022	0.661958	0.8733	0.864425	0.908907	0.691551	0.00319448	**
E9PZQ0	Ryanodine receptor 1	Ryr1	37.42	5035	147	892	1.13157	1.23544	1.22308	1.21824	0.836255	0.883732	0.75276	0.853896	0.691852	6.56785e-05	****
Q99M87	DnaJ homolog subfamily A member 3, mitochondrial	Dnaja3	15	480	5	14	1.3204	1.14942	1.28204	1.0426	0.707592	0.846658	0.808316	0.959143	0.692822	0.00459972	**
Q8CI12	Smoothelin-like protein 2	Smtnl2	19.74	456	9	32	1.15409	1.22382	1.23169	1.12498	0.798176	0.888905	0.718905	0.878416	0.693705	0.000514861	***
P97478	5-demethoxyubiquinone hydroxylase, mitochondrial	Coq7	9.22	217	2	7	1.16613	1.12979	1.25279	1.17328	0.794042	0.819379	0.777243	0.885122	0.69373	5.15351e-05	****
Q8BK08	Transmembrane protein 11, mitochondrial	Tmem11	8.95	190	2	5	1.2311	1.17184	1.27766	1.11311	0.808207	0.898385	0.768841	0.851274	0.693973	0.000255512	***
P45376	Aldose reductase	Akr1b1	51.58	316	17	163	1.06283	1.36181	1.42594	1.18456	0.89902	0.869785	0.78681	0.940881	0.694418	0.013133	*
Q8K2H2	OTU domain-containing protein 6B	Otud6b	18.37	294	4	16	1.1252	1.21818	1.29213	1.16318	0.792509	0.88873	0.784691	0.866784	0.694504	0.000286785	***
Q9QY76	Vesicle-associated membrane protein-associated protein B	Vapb	52.26	243	12	56	1.05371	1.21177	1.37497	1.32521	0.839159	0.926196	0.738298	0.949028	0.695311	0.00623695	**
P70296	Phosphatidylethanolamine-binding protein 1	Pebp1	49.2	187	7	70	1.06719	1.44844	1.31558	1.22145	0.901697	0.901527	0.776016	0.937039	0.695927	0.0110862	*
Q9DBL1	Short/branched chain specific acyl-CoA dehydrogenase, mitochondrial	Acadsb	21.99	432	8	28	1.09297	1.24118	1.29038	1.3372	0.846543	0.892294	0.803587	0.914935	0.696805	0.00242064	**
Q60930	Voltage-dependent anion-selective channel protein 2	Vdac2	60.34	295	14	130	1.1458	1.23277	1.29488	1.14551	0.854362	0.87297	0.828389	0.803197	0.697021	0.000741511	***
Q05920	Pyruvate carboxylase, mitochondrial	Pc	13.5	1178	15	41	1.13855	1.29972	1.2197	1.13565	0.789643	0.855924	0.817799	0.880556	0.697579	0.00069929	***
P70295	Ancient ubiquitous protein 1	Aup1	14.15	410	5	13	1.18144	1.04344	1.01313	1.25604	0.589205	0.987042	0.823742	0.735267	0.697647	0.0182496	*
E9Q9K5	Triadin	Trdn	25.97	693	29	132	1.09538	1.22605	1.27221	1.29517	0.912923	0.905616	0.724517	0.86821	0.697769	0.00105351	**
Q9DBB8	Trans-1,2-dihydrobenzene-1,2-diol dehydrogenase	Dhdh	18.32	333	7	22	1.04987	1.27241	1.11699	1.11168	0.699286	0.952496	0.818763	0.712299	0.699378	0.00441719	**
Q8BRK8	5'-AMP-activated protein kinase catalytic subunit alpha-2	Prkaa2	12.14	552	6	22	1.12148	1.26942	1.23733	1.11914	0.78551	0.89354	0.753417	0.888764	0.699593	0.000535036	***
P70236	Dual specificity mitogen-activated protein kinase kinase 6	Map2k6	29.04	334	7	32	1.09911	1.34769	1.14298	1.07455	0.761679	0.93062	0.740617	0.831236	0.699811	0.00482156	**
Q05BC3	Echinoderm microtubule-associated protein-like 1	Eml1	17.08	814	13	46	1.16589	1.32369	1.13314	1.21189	0.877363	0.871264	0.754149	0.8825	0.700217	0.000603132	***
Q99LM3	Smoothelin-like protein 1	Smtnl1	16.34	459	7	20	1.34306	1.0272	1.27279	1.13496	0.689966	0.801567	0.881198	0.973524	0.700347	0.0087707	**
Q99J39	Malonyl-CoA decarboxylase, mitochondrial	Mlycd	8.94	492	3	9	1.23644	1.34382	1.38281	1.06851	0.756565	0.933212	0.935878	0.900737	0.700853	0.00614452	**
Q07417	Short-chain specific acyl-CoA dehydrogenase, mitochondrial	Acads	48.06	412	16	95	1.06473	1.28604	1.30762	1.12159	0.754036	0.871078	0.786439	0.939209	0.701	0.00378304	**
O08600	Endonuclease G, mitochondrial	Endog	15.99	294	4	21	1.16299	1.14091	1.08931	1.19891	0.653501	0.91801	0.779401	0.876601	0.702837	0.00613232	**
Q8CGK3	Lon protease homolog, mitochondrial	Lonp1	26.98	949	23	84	1.12461	1.26945	1.33152	1.12721	0.772995	0.8892	0.864817	0.885625	0.703233	0.00234937	**
Q61102	ATP-binding cassette sub-family B member 7, mitochondrial	Abcb7	9.31	752	6	17	1.21522	1.25956	1.20412	1.08962	0.817004	0.802492	0.817978	0.917748	0.703618	0.000339789	***
P49813	Tropomodulin-1	Tmod1	50.97	359	16	76	1.13601	1.38551	1.29015	1.12448	0.864094	0.887021	0.840297	0.889299	0.705147	0.00908212	**
Q91WK1	SPRY domain-containing protein 4	Spryd4	7.73	207	2	5	1.16266	1.32945	1.25522	1.07448	0.866032	0.9149	0.696601	0.930686	0.706834	0.00376616	**
P36552	Oxygen-dependent coproporphyrinogen-III oxidase, mitochondrial	Cpox	4.06	443	2	4	1.16685	1.27609	1.11422	1.27858	0.897486	0.776545	0.851746	0.893117	0.707003	0.000650741	***
O35343	Importin subunit alpha-3	Kpna4	15.36	521	3	17	1.07526	1.22522	1.25453	1.29536	0.845883	0.91289	0.745193	0.930009	0.707982	0.00152287	**
E9Q4Z2	Acetyl-CoA carboxylase 2	Acacb	3.96	2448	6	22	1.19822	1.09072	1.13854	1.19822	0.750964	0.834247	0.774229	0.916826	0.708275	0.000493266	***
P97823	Acyl-protein thioesterase 1	Lypla1	16.09	230	4	38	1.10508	1.22942	1.28358	1.11098	0.75379	0.888052	0.807297	0.904913	0.709244	0.00108566	**
Q71RI9	Kynurenine--oxoglutarate transaminase 3	Kyat3	9.45	455	3	11	1.24058	1.07438	1.27936	1.20649	0.814499	0.84508	0.822496	0.93077	0.71089	0.00121496	**
Q9QUH0	Glutaredoxin-1	Glrx	29.91	107	4	16	1.17324	1.25558	1.23215	1.07033	0.93429	0.818552	0.796503	0.817629	0.711636	0.000785355	***
P26883	Peptidyl-prolyl cis-trans isomerase FKBP1A	Fkbp1a	25	108	2	15	1.13516	1.17141	1.26507	1.14859	0.876859	0.808484	0.795695	0.880933	0.712247	0.000135581	***
P28474	Alcohol dehydrogenase class-3	Adh5	29.68	374	9	38	1.10498	1.45102	1.19018	1.22014	0.888368	0.885574	0.8597	0.904992	0.712526	0.0161157	*
Q6PIE5	Sodium/potassium-transporting ATPase subunit alpha-2	Atp1a2	43.82	1020	26	276	1.06108	1.10766	1.32731	1.20581	0.729241	0.93692	0.744289	0.942439	0.7131	0.00668128	**
Q9CPU0	Lactoylglutathione lyase	Glo1	35.33	184	8	28	1.15766	1.43133	1.3668	1.07667	0.848629	0.89765	0.91479	0.928787	0.713339	0.0208925	*
Q8CG76	Aflatoxin B1 aldehyde reductase member 2	Akr7a2	16.35	367	7	21	1.09851	1.28401	1.31652	1.17221	0.898436	0.856616	0.809998	0.910327	0.713448	0.00278102	**
P50462	Cysteine and glycine-rich protein 3	Csrp3	53.61	194	8	83	1.27076	0.894219	1.34806	1.39474	0.764152	0.736137	0.957845	1.04401	0.713591	0.0477468	*
Q922E4	Ethanolamine-phosphate cytidylyltransferase	Pcyt2	4.7	404	2	6	1.12588	1.12911	1.1397	1.07985	0.725371	0.785589	0.926059	0.757762	0.713991	0.00354002	**
Q924M7	Mannose-6-phosphate isomerase	Mpi	17.02	423	5	18	1.08625	1.11727	1.2657	1.15187	0.9206	0.822594	0.714346	0.844686	0.714599	0.00129377	**
Q8BZJ7	DCN1-like protein 2	Dcun1d2	6.95	259	2	4	1.09062	1.27707	1.2472	1.17357	0.814125	0.893086	0.801865	0.916907	0.715466	0.000853757	***
P31786	Acyl-CoA-binding protein	Dbi	47.13	87	3	49	1.07515	1.31806	1.34165	1.25981	0.887744	0.930101	0.861323	0.899938	0.716586	0.00795245	**
Q8BZ52	Fibronectin type III and SPRY domain-containing protein 2	Fsd2	5.06	692	3	9	1.01898	1.07177	1.18277	1.16765	0.666892	0.981369	0.706968	0.829273	0.71704	0.0131608	*
Q9DB27	Malignant T-cell-amplified sequence 1	Mcts1	24.86	181	4	10	1.10484	1.21374	1.308	1.25364	0.893622	0.827287	0.874207	0.905109	0.717226	0.00185234	**
P60603	Reactive oxygen species modulator 1	Romo1	31.65	79	2	6	1.33481	1.33681	1.40048	1.06538	0.914317	0.924731	0.907474	0.938636	0.71731	0.016116	*
Q923T9	Calcium/calmodulin-dependent protein kinase type II subunit gamma	Camk2g	31.76	529	6	43	1.01814	1.20632	1.27171	1.1841	0.718845	0.98218	0.762895	0.89359	0.717375	0.00663639	**
O08528	Hexokinase-2	Hk2	37.62	917	29	193	1.13238	1.14608	1.25482	1.11015	0.787463	0.868827	0.776479	0.900776	0.717905	0.000319849	***
P58281	Dynamin-like 120 kDa protein, mitochondrial	Opa1	24.27	960	21	70	1.08307	1.21864	1.36689	1.11469	0.797609	0.86593	0.847248	0.923301	0.717933	0.00831611	**
Q9DC77	Small muscular protein	Smpx	72.94	85	4	14	1.14193	1.15215	1.18239	1.15659	0.819798	0.841296	0.795088	0.875714	0.719156	3.33342e-05	****
Q69ZQ1	Uncharacterized family 31 glucosidase KIAA1161	Kiaa1161	2.51	716	2	5	1.05257	1.17546	1.42461	1.14553	0.826501	0.888678	0.791519	0.950055	0.720431	0.0171183	*
P55012	Solute carrier family 12 member 2	Slc12a2	1.58	1205	2	5	1.04367	1.20123	1.20178	1.40618	0.824288	0.949858	0.764636	0.958155	0.720593	0.0116269	*
P11531	Dystrophin	Dmd	26.86	3678	90	319	1.07582	1.16114	1.32416	1.25797	0.844063	0.916747	0.78619	0.929524	0.721407	0.00336435	**
Q8BG95	Protein phosphatase 1 regulatory subunit 12B	Ppp1r12b	13.52	976	12	44	1.05313	1.12523	1.2456	1.0737	0.73181	0.833116	0.734883	0.94955	0.722456	0.00378957	**
Q8CC88	von Willebrand factor A domain-containing protein 8	Vwa8	10.55	1905	18	49	1.13075	1.08385	1.24477	1.1365	0.695729	0.922639	0.830752	0.873255	0.722905	0.00245668	**
B1AR13	CDGSH iron-sulfur domain-containing protein 3, mitochondrial	Cisd3	24.82	137	4	11	1.20329	1.17176	1.28258	1.10006	0.829162	0.90904	0.823095	0.879181	0.72314	0.000849961	***
Q9D5V5	Cullin-5	Cul5	11.92	780	9	28	1.10205	1.26302	1.27688	1.21207	0.907402	0.885273	0.831162	0.888608	0.723617	0.00145646	**
Q91WC3	Long-chain-fatty-acid--CoA ligase 6	Acsl6	4.73	697	2	9	1.12643	1.08427	1.10572	1.08727	0.697374	0.83655	0.735651	0.922278	0.724814	0.00811115	**
Q9QYG0	Protein NDRG2	Ndrg2	28.3	371	8	65	1.02783	1.22889	1.3036	1.15868	0.792232	0.972923	0.750206	0.905849	0.724987	0.00612686	**
Q6P8M1	Putative deoxyribonuclease TATDN1	Tatdn1	16.95	295	4	9	1.18619	1.29071	1.09305	1.17556	0.76961	0.862273	0.894388	0.914868	0.725135	0.000902584	***
Q62087	Serum paraoxonase/lactonase 3	Pon3	21.19	354	4	11	1.18906	1.27963	1.21293	1.02878	0.862306	0.972023	0.877957	0.705011	0.725478	0.00563383	**
Q3UTJ2	Sorbin and SH3 domain-containing protein 2	Sorbs2	4.24	1180	5	15	1.22304	1.32157	1.04824	1.26459	0.81816	0.906813	0.846015	0.953983	0.725686	0.00539588	**
Q8BGC4	Zinc-binding alcohol dehydrogenase domain-containing protein 2	Zadh2	17.24	377	5	20	1.16788	1.24679	1.27497	1.06322	0.897658	0.769133	0.940543	0.842427	0.72583	0.00197008	**
P48758	Carbonyl reductase [NADPH] 1	Cbr1	27.8	277	7	28	1.06795	1.3722	1.32393	1.24452	0.905798	0.919144	0.877153	0.936369	0.726442	0.0127734	*
Q91VM9	Inorganic pyrophosphatase 2, mitochondrial	Ppa2	16.06	330	4	14	1.24431	1.40669	0.947169	1.1627	0.743324	0.779828	1.05578	0.880546	0.726649	0.0365947	*
P70349	Histidine triad nucleotide-binding protein 1	Hint1	39.68	126	4	51	1.06865	1.37172	1.28929	1.15306	0.904372	0.854458	0.856482	0.935756	0.727272	0.0126598	*
Q3MI48	Junctional sarcoplasmic reticulum protein 1	Jsrp1	25.3	332	7	25	1.0707	1.24867	1.20707	1.29268	0.867523	0.933965	0.828362	0.875152	0.727312	0.00289392	**
Q8R404	MICOS complex subunit MIC13	Mic13	21.85	119	2	2	1.21888	1.07437	1.40147	1.00415	0.761321	0.967553	0.697001	0.995864	0.728205	0.033107	*
Q8VDI7	Ubiquitin-associated domain-containing protein 1	Ubac1	11.98	409	4	11	1.06438	1.21624	1.2945	1.13677	0.755586	0.892978	0.939517	0.848168	0.729275	0.00275226	**
Q6ZWQ0	Nesprin-2	Syne2	0.39	6874	2	8	0.99844	1.03988	1.06549	1.31423	1.00156	0.777407	0.676841	0.770529	0.730266	0.0238789	*
P48453	Serine/threonine-protein phosphatase 2B catalytic subunit beta isoform	Ppp3cb	16.95	525	4	40	1.08297	1.14521	0.996152	1.28297	0.661067	0.707803	1.00386	0.923863	0.731389	0.0284116	*
P10518	Delta-aminolevulinic acid dehydratase	Alad	15.45	330	4	20	1.02842	1.37335	1.10968	1.26133	0.834495	0.760176	0.972362	0.929032	0.732499	0.0168426	*
P16332	Methylmalonyl-CoA mutase, mitochondrial	Mut	12.3	748	8	31	1.09372	1.17375	1.14036	1.09436	0.717429	0.914314	0.798771	0.873762	0.733927	0.00285548	**
Q99KB8	Hydroxyacylglutathione hydrolase, mitochondrial	Hagh	13.92	309	4	17	1.07602	1.19052	1.34469	1.06574	0.876817	0.851498	0.772878	0.938317	0.735414	0.0103037	*
Q9JLB0	MAGUK p55 subfamily member 6	Mpp6	6.51	553	3	9	1.03493	1.12207	1.15732	1.26727	0.966247	0.76202	0.788193	0.854846	0.735836	0.00384429	**
Q78IK2	Up-regulated during skeletal muscle growth protein 5	Usmg5	27.59	58	2	28	1.07813	1.16048	1.16199	1.04934	0.71648	0.952979	0.754645	0.854317	0.736733	0.00576188	**
A2ASQ1	Agrin	Agrn	1.23	1950	2	6	1.26235	1.33141	0.926081	1.20594	0.783815	0.789174	1.07982	0.830845	0.737158	0.0356445	*
Q8BVI4	Dihydropteridine reductase	Qdpr	41.08	241	7	25	1.04209	1.29836	1.25432	1.17325	0.95961	0.864681	0.808186	0.887501	0.738246	0.00554675	**
Q8R2H9	Phosphoethanolamine/phosphocholine phosphatase	Phospho1	20.6	267	6	19	1.02394	1.15055	1.24337	1.28333	0.821575	0.851687	0.828352	0.976623	0.739863	0.0062847	**
Q8BFS6	Serine/threonine-protein phosphatase CPPED1	Cpped1	6.09	312	2	6	1.02099	1.1481	1.19741	1.23168	0.97944	0.845761	0.674769	0.902253	0.739907	0.0112839	*
Q9WVL0	Maleylacetoacetate isomerase	Gstz1	22.69	216	5	19	1.00222	1.30243	1.331	1.21337	0.890534	0.997786	0.730466	0.975824	0.741307	0.0180746	*
Q01768	Nucleoside diphosphate kinase B	Nme2	52.63	152	4	175	1.05605	1.41579	1.22731	1.16785	0.837305	0.894256	0.933116	0.946924	0.742058	0.0200135	*
Q8BFR5	Elongation factor Tu, mitochondrial	Tufm	56.19	452	23	198	1.08282	1.11869	1.27885	1.07943	0.771649	0.917367	0.769708	0.926414	0.742389	0.00387144	**
P62141	Serine/threonine-protein phosphatase PP1-beta catalytic subunit	Ppp1cb	35.17	327	3	30	1.08243	1.21729	1.1893	0.997855	0.694032	0.841027	0.796639	1.00215	0.743023	0.0134709	*
Q8BUV3	Gephyrin	Gphn	13.78	769	9	25	1.13893	1.10037	1.39353	1.07402	0.901035	0.931084	0.796874	0.870972	0.74359	0.0196369	*
P18572	Basigin	Bsg	12.08	389	4	35	1.07359	1.12907	1.29989	1.19601	0.804863	0.892416	0.868626	0.931454	0.744345	0.00364528	**
P61971	Nuclear transport factor 2	Nutf2	55.91	127	4	13	1.0191	1.22709	1.31117	1.23937	0.87305	0.896112	0.825146	0.981261	0.745419	0.00961595	**
Q9DCV4	Regulator of microtubule dynamics protein 1	Rmdn1	21.31	305	6	15	1.06536	1.21588	1.2312	1.14401	0.781201	0.938648	0.848804	0.903593	0.745686	0.00121596	**
Q3UHB1	5'-nucleotidase domain-containing protein 3	Nt5dc3	4.95	546	3	12	1.12055	1.32346	1.31628	1.0185	0.809561	0.950979	0.823508	0.981833	0.746189	0.0186451	*
Q9D2N4	Dystrobrevin alpha	Dtna	21.45	746	12	35	1.03906	1.21507	1.25815	1.16854	0.827408	0.89518	0.808653	0.962408	0.746375	0.00300026	**
O35071	Kinesin-like protein KIF1C	Kif1c	5.09	1100	2	12	1.09558	1.17696	1.18245	1.06907	0.73972	0.935396	0.841641	0.860029	0.746407	0.00164064	**
Q9R059	Four and a half LIM domains protein 3	Fhl3	30.45	289	8	51	1.1192	1.08365	1.10757	1.08547	0.72691	0.922805	0.744339	0.888315	0.74669	0.0100099	*
Q9DBF1	Alpha-aminoadipic semialdehyde dehydrogenase	Aldh7a1	11.87	539	5	15	1.08187	1.11409	1.21928	1.04316	0.958626	0.789173	0.760269	0.822657	0.747067	0.00297087	**
O35678	Monoglyceride lipase	Mgll	5.94	303	2	6	1.15153	1.05883	1.23004	1.13587	0.737249	0.944441	0.831515	0.908075	0.747615	0.00296061	**
Q9Z2Y3	Homer protein homolog 1	Homer1	16.94	366	5	18	1.02948	1.29266	1.2217	1.08564	0.864131	0.97136	0.83145	0.803808	0.749706	0.00964316	**
Q64691	Calpain-3	Capn3	13.15	821	9	32	1.02636	1.17387	1.26074	1.31114	0.945255	0.974319	0.762683	0.896633	0.74996	0.0100478	*
Q3THG9	Alanyl-tRNA editing protein Aarsd1	Aarsd1	14.32	412	5	13	0.933848	1.1678	1.33911	1.31312	0.825046	1.03622	0.744204	0.965042	0.751076	0.0449691	*
Q5SRX1	TOM1-like protein 2	Tom1l2	7.89	507	3	7	0.98669	1.05692	1.25306	1.24116	0.662552	0.859277	0.877018	1.01349	0.751975	0.0289137	*
Q62407	Striated muscle-specific serine/threonine-protein kinase	Speg	14.5	3262	44	138	1.07527	1.15159	1.19068	1.0962	0.793814	0.929996	0.790312	0.880178	0.751991	0.000820346	***
P21460	Cystatin-C	Cst3	42.14	140	4	13	1.08716	1.19273	1.21416	1.19949	0.901823	0.919824	0.874908	0.83875	0.753228	0.000389344	***
P47968	Ribose-5-phosphate isomerase	Rpia	13.2	303	3	7	1.01553	1.04743	1.17039	1.16097	0.984705	0.724278	0.839013	0.763371	0.753554	0.0102869	*
Q62147	Sarcospan	Sspn	8.8	216	2	5	1.30062	1.16602	1.22226	1.01386	0.822994	0.88741	0.986329	0.848243	0.753807	0.0097739	**
Q9D5T0	ATPase family AAA domain-containing protein 1	Atad1	20.5	361	7	28	1.17684	1.30264	1.22439	1.00134	0.80355	0.891414	0.855116	0.998664	0.754216	0.011966	*
P47802	Metaxin-1	Mtx1	13.88	317	5	16	1.10118	1.07646	1.26545	1.24654	0.805204	0.928967	0.907097	0.908322	0.756901	0.00435801	**
P22315	Ferrochelatase, mitochondrial	Fech	32.86	420	12	32	1.13222	1.14643	1.27067	1.05065	0.74811	0.942941	0.841253	0.951791	0.757417	0.00560235	**
P67778	Prohibitin	Phb	59.19	272	13	96	1.14951	1.08733	1.27732	1.05385	0.766147	0.948904	0.852771	0.892557	0.757526	0.00506962	**
P0C5K1	Serine/threonine-protein kinase SBK2	Sbk2	20.99	362	8	19	1.0974	1.05519	1.20858	1.11031	0.751605	0.9477	0.752975	0.936889	0.757953	0.00863931	**
Q63918	Serum deprivation-response protein	Sdpr	29.9	418	12	39	1.06151	1.13667	1.20792	1.08844	0.725156	0.942055	0.808179	0.936874	0.759203	0.00726304	**
P60840	Alpha-endosulfine	Ensa	27.27	121	3	9	1.18278	1.1345	1.15843	1.03962	0.80004	0.930138	0.737969	0.961889	0.759642	0.00745005	**
Q91YM4	Protein TBRG4	Tbrg4	5.87	630	3	8	1.12788	1.09486	1.27081	0.989125	0.676081	0.894012	0.827642	1.01099	0.760423	0.0264942	*
Q60935	GPI-linked NAD(P)(+)--arginine ADP-ribosyltransferase 1	Art1	6.46	325	2	6	1.02152	1.21866	1.20713	1.36571	0.915804	0.953054	0.817794	0.978936	0.761597	0.0185547	*
Q925I1	ATPase family AAA domain-containing protein 3	Atad3	15.4	591	9	25	1.08198	1.18554	1.28079	1.07866	0.864146	0.887302	0.850481	0.927079	0.762703	0.0071174	**
Q9D8T7	SRA stem-loop-interacting RNA-binding protein, mitochondrial	Slirp	32.14	112	3	17	0.999529	1.29308	1.17944	1.1627	0.756763	0.845201	0.938735	1.00047	0.764048	0.0150343	*
Q8CC36	Cerebral dopamine neurotrophic factor	Cdnf	16.04	187	3	7	1.04085	1.08933	1.27603	1.04223	0.752573	0.960757	0.812054	0.877382	0.764935	0.0115184	*
Q78IK4	MICOS complex subunit Mic27	Apool	38.49	265	9	39	1.06552	1.11584	1.17578	1.11311	0.76143	0.915062	0.807113	0.938507	0.765528	0.00371485	**
P15327	Bisphosphoglycerate mutase	Bpgm	21.24	259	5	12	0.950467	1.2515	1.2395	1.27777	0.881121	0.837478	1.05211	0.842089	0.765548	0.028534	*
Q3TL44	NLR family member X1	Nlrx1	5.33	975	5	12	1.13797	1.24718	1.18162	1.02799	0.755157	0.890815	0.901041	0.972768	0.766041	0.00598489	**
Q922J3	CAP-Gly domain-containing linker protein 1	Clip1	22	1391	24	83	1.07452	1.16079	1.25179	1.17859	0.904264	0.874899	0.86748	0.930648	0.766723	0.00242167	**
Q9WTQ8	Mitochondrial import inner membrane translocase subunit Tim23	Timm23	16.75	209	3	9	1.39675	1.07777	1.09566	1.1306	0.90589	0.875427	0.896345	0.927839	0.766999	0.0336226	*
Q9DCB8	Iron-sulfur cluster assembly 2 homolog, mitochondrial	Isca2	15.58	154	2	6	0.994887	1.05683	1.25482	1.19224	0.668302	0.928206	1.00514	0.849528	0.767136	0.0325984	*
Q920M5	Coronin-6	Coro6	9.55	471	4	20	1.09709	1.13965	1.1377	1.07332	0.818295	0.844315	0.821331	0.93169	0.767943	0.000433701	***
P56376	Acylphosphatase-1	Acyp1	21.21	99	2	6	1.05312	1.36608	1.32381	1.03161	0.830568	0.905665	0.969359	0.961642	0.768068	0.0445578	*
Q8R0F8	Acylpyruvase FAHD1, mitochondrial	Fahd1	19.82	227	4	14	1.06434	1.21125	1.18644	1.09593	0.788223	0.925208	0.850092	0.939551	0.768562	0.00183345	**
Q9WV98	Mitochondrial import inner membrane translocase subunit Tim9	Timm9	21.35	89	2	6	1.07475	1.29493	1.16301	1.1179	0.819627	0.917109	0.911296	0.930447	0.769467	0.00538542	**
P34884	Macrophage migration inhibitory factor	Mif	17.39	115	2	16	1.03863	1.06609	1.20734	1.21001	0.897276	0.755024	0.962803	0.865258	0.769637	0.0060857	**
Q9CZJ2	Heat shock 70 kDa protein 12B	Hspa12b	6.28	685	4	12	1.03105	1.03734	1.25801	1.04762	0.768283	0.969881	0.816949	0.812472	0.769906	0.0126966	*
P10637	Microtubule-associated protein tau	Mapt	9.28	733	5	8	1.27686	1.32326	1.00241	1.12198	0.896883	0.918488	0.826671	0.9976	0.770377	0.0260647	*
Q9Z1K6	E3 ubiquitin-protein ligase ARIH2	Arih2	8.33	492	3	7	1.03142	1.31278	1.22392	1.08143	0.969535	0.867603	0.911385	0.833936	0.770497	0.0182348	*
O55023	Inositol monophosphatase 1	Impa1	16.25	277	5	17	1.05595	1.13779	1.08155	1.30303	0.806563	0.87957	0.898651	0.94701	0.771416	0.010732	*
O54786	DNA fragmentation factor subunit alpha	Dffa	9.67	331	3	5	1.09623	1.30164	1.03357	1.2253	0.794799	0.967523	0.868574	0.962566	0.77167	0.0138638	*
Q9CR29	Coiled-coil domain-containing protein 43	Ccdc43	12.16	222	3	8	1.00303	1.29352	1.13449	1.2613	0.787566	0.991603	0.846974	0.996974	0.772133	0.0209294	*
Q9D8W7	OCIA domain-containing protein 2	Ociad2	38.31	154	6	15	1.25982	1.30378	1.21075	0.974397	1.02628	0.964484	0.759639	0.91663	0.77221	0.0289314	*
P50396	Rab GDP dissociation inhibitor alpha	Gdi1	33.56	447	8	39	1.10083	1.07103	1.13153	1.22492	0.850498	0.833639	0.933684	0.880179	0.772476	0.00115217	**
Q80UJ7	Rab3 GTPase-activating protein catalytic subunit	Rab3gap1	3.36	981	3	9	1.22023	1.00289	1.10283	1.15531	0.944251	0.822525	0.997123	0.698955	0.772742	0.0232698	*
Q80Y14	Glutaredoxin-related protein 5, mitochondrial	Glrx5	34.87	152	5	17	1.01851	1.16617	1.23074	1.03258	0.787095	0.94521	0.72444	0.981829	0.773063	0.0210995	*
Q9JHK4	Geranylgeranyl transferase type-2 subunit alpha	Rabggta	11.64	567	5	17	1.18799	1.28254	0.999224	1.09973	0.700281	0.931277	1.00078	0.900176	0.773066	0.026395	*
Q9QZ23	NFU1 iron-sulfur cluster scaffold homolog, mitochondrial	Nfu1	14.51	255	3	9	1.06894	1.04005	1.08014	1.17479	0.790266	0.961488	0.842738	0.779362	0.773123	0.00381375	**
Q9Z2I0	LETM1 and EF-hand domain-containing protein 1, mitochondrial	Letm1	24.8	738	14	38	1.19814	1.15436	1.28551	1.04347	0.883963	0.941742	0.836971	0.95834	0.773475	0.00682594	**
Q8K2C6	NAD-dependent protein deacylase sirtuin-5, mitochondrial	Sirt5	15.48	310	5	16	1.02421	1.21668	1.11837	1.27398	0.772249	0.976366	0.885609	0.952108	0.774046	0.0112351	*
P82350	Alpha-sarcoglycan	Sgca	13.44	387	6	18	1.02007	1.24078	1.18769	1.09074	0.906806	0.980329	0.790346	0.840928	0.775102	0.00780522	**
Q921L3	Transmembrane and coiled-coil domain-containing protein 1	Tmco1	11.7	188	2	6	1.16628	1.12509	1.13913	1.06752	0.875526	0.861398	0.816965	0.93675	0.77604	0.000271616	***
P57787	Monocarboxylate transporter 4	Slc16a3	14.68	470	6	26	0.968232	1.18069	1.25066	1.15242	0.831667	1.03281	0.77846	0.893631	0.776927	0.0209337	*
Q61234	Alpha-1-syntrophin	Snta1	30.62	503	14	84	0.997205	1.20212	1.23864	1.1747	0.858847	0.952186	0.771145	1.0028	0.777202	0.0134489	*
Q6PDY2	2-aminoethanethiol dioxygenase	Ado	9.38	256	3	7	1.06886	1.21158	1.04925	1.07145	0.818024	0.8753	0.776432	0.953062	0.777713	0.00381655	**
Q61733	28S ribosomal protein S31, mitochondrial	Mrps31	9.38	384	2	8	1.04237	1.04189	1.15794	1.35985	0.872944	0.959796	0.792859	0.955536	0.778161	0.0334421	*
Q60676	Serine/threonine-protein phosphatase 5	Ppp5c	7.21	499	4	12	1.03356	1.14794	1.03966	1.13491	0.761749	0.853034	0.809716	0.967528	0.778689	0.00543519	**
Q3UZA1	CapZ-interacting protein	Rcsd1	28.88	412	10	31	1.04577	1.14899	1.02245	1.07927	0.857486	0.978046	0.651262	0.859815	0.77892	0.0321044	*
Q9WVA2	Mitochondrial import inner membrane translocase subunit Tim8 A	Timm8a1	42.27	97	3	13	1.0887	1.04207	1.27991	1.11339	0.800343	0.959628	0.822226	0.945815	0.779833	0.0102535	*
P63038	60 kDa heat shock protein, mitochondrial	Hspd1	63.35	573	32	261	1.0527	1.17749	1.21004	1.10193	0.851738	0.895357	0.845405	0.949938	0.779901	0.00180445	**
P82347	Delta-sarcoglycan	Sgcd	32.53	289	8	31	1.0544	1.18418	1.22901	1.19698	0.910328	0.907457	0.872596	0.948405	0.780088	0.00360735	**
P82349	Beta-sarcoglycan	Sgcb	7.19	320	2	6	1.14566	1.1662	1.04869	1.08471	0.704416	0.953572	0.913179	0.898902	0.780623	0.0143792	*
O88696	ATP-dependent Clp protease proteolytic subunit, mitochondrial	Clpp	13.97	272	3	8	1.00582	1.14031	1.16642	1.11707	0.700509	0.836882	0.994217	0.926375	0.78065	0.0224831	*
Q9QXS1	Plectin	Plec	56.45	4691	273	1600	1.10726	1.06951	1.1942	1.15771	0.871112	0.861144	0.87127	0.935009	0.781362	0.00060131	***
O09110	Dual specificity mitogen-activated protein kinase kinase 3	Map2k3	18.44	347	5	22	1.04083	1.15022	1.30617	1.0706	0.892328	0.96077	0.859298	0.860034	0.782087	0.0182292	*
P99029	Peroxiredoxin-5, mitochondrial	Prdx5	60.95	210	13	141	1.14414	1.12765	1.2536	1.08092	0.918248	0.925135	0.898082	0.86707	0.783389	0.00374687	**
Q9CQT1	Methylthioribose-1-phosphate isomerase	Mri1	18.16	369	6	17	1.09829	1.1607	1.08736	1.13649	0.842881	0.855393	0.919662	0.894779	0.783591	6.25448e-05	****
P62631	Elongation factor 1-alpha 2	Eef1a2	51.4	463	11	422	1.01711	1.21238	1.25839	1.12045	0.907113	0.983175	0.744983	0.979969	0.7845	0.0182655	*
Q99KQ4	Nicotinamide phosphoribosyltransferase	Nampt	30.96	491	13	50	1.12835	1.13608	1.08921	1.14122	0.906137	0.876561	0.828039	0.918099	0.785082	0.000169534	***
Q6PD03	Serine/threonine-protein phosphatase 2A 56 kDa regulatory subunit alpha isoform	Ppp2r5a	13.17	486	5	15	1.08881	1.27809	0.98692	1.21959	0.768622	0.930278	1.01325	0.880085	0.785462	0.0273018	*
P61982	14-3-3 protein gamma	Ywhag	62.35	247	11	261	1.02812	1.28617	1.29924	1.18472	0.972652	0.95772	0.87782	0.961932	0.785731	0.020537	*
P19157	Glutathione S-transferase P 1	Gstp1	56.67	210	3	48	1.09303	1.19756	1.09836	1.06591	0.867451	0.938162	0.898668	0.796572	0.785849	0.00122399	**
O35129	Prohibitin-2	Phb2	53.51	299	15	87	1.08227	1.05727	1.19833	1.08075	0.842905	0.945834	0.812731	0.872008	0.7861	0.00151939	**
Q99JB8	Protein kinase C and casein kinase II substrate protein 3	Pacsin3	22.88	424	10	40	1.02913	1.15652	1.28015	1.19992	0.902323	0.947947	0.851575	0.971695	0.787348	0.0107758	*
Q8BIJ6	Isoleucine--tRNA ligase, mitochondrial	Iars2	15.61	1012	13	47	1.06327	1.18105	1.18226	1.04763	0.915195	0.858972	0.795202	0.954539	0.787606	0.0033017	**
Q3UM45	Protein phosphatase 1 regulatory subunit 7	Ppp1r7	34.07	361	10	36	1.01889	1.09894	1.31468	1.22571	0.947869	0.858944	0.880887	0.981463	0.787675	0.0250693	*
Q9CY27	Very-long-chain enoyl-CoA reductase	Tecr	11.36	308	4	16	1.06374	1.18907	1.26111	1.08999	0.88217	0.940081	0.89711	0.907813	0.787847	0.00995069	**
P04117	Fatty acid-binding protein, adipocyte	Fabp4	61.36	132	10	126	1.04507	1.11579	1.20689	1.14573	0.810902	0.956874	0.844153	0.946943	0.788498	0.00305249	**
Q9JHW2	Omega-amidase NIT2	Nit2	20.65	276	6	15	1.03905	1.26718	1.13447	1.07433	0.845783	0.962416	0.88657	0.866417	0.78874	0.0105664	*
Q8BTY8	Sec1 family domain-containing protein 2	Scfd2	2.92	684	2	5	1.14944	1.14153	1.03868	1.06089	0.74529	0.883933	0.962761	0.872936	0.78918	0.00718142	**
Q9QWV4	Myeloid leukemia factor 1	Mlf1	6.74	267	2	5	1.05424	1.0933	1.20584	1.20999	0.861027	0.948552	0.912033	0.880346	0.78932	0.00429249	**
Q9D820	Prolyl-tRNA synthetase associated domain-containing protein 1	Prorsd1	36.09	169	5	13	1.02994	1.30095	1.27622	1.08407	0.884743	0.970928	0.91575	0.933831	0.789833	0.0319085	*
Q9R112	Sulfide:quinone oxidoreductase, mitochondrial	Sqrdl	12.67	450	5	15	1.12486	1.37025	1.08621	1.04583	0.956178	0.906071	0.91836	0.874089	0.789837	0.0411668	*
P48193	Protein 4.1	Epb41	2.56	858	2	4	1.28063	1.09312	0.993072	1.00698	0.929326	0.715582	1.01194	0.800031	0.790361	0.0496445	*
Q8BH64	EH domain-containing protein 2	Ehd2	32.04	543	15	71	1.0532	1.09788	1.16994	1.1266	0.831647	0.906361	0.831776	0.94949	0.791271	0.000989388	***
P55264	Adenosine kinase	Adk	9.7	361	4	12	1.04458	1.13821	1.26105	1.06143	0.884435	0.957322	0.836253	0.887358	0.791378	0.010491	*
Q9ES74	Serine/threonine-protein kinase Nek7	Nek7	17.88	302	5	16	1.02652	1.20298	1.21758	1.22309	0.930616	0.974164	0.911747	0.879467	0.791403	0.00879144	**
P45591	Cofilin-2	Cfl2	66.27	166	12	163	0.997909	1.1962	1.29271	1.12063	0.86489	1.0021	0.809011	0.970471	0.791429	0.0231003	*
Q8C8R3	Ankyrin-2	Ank2	2.23	3898	3	26	1.19337	1.13094	1.04144	0.970921	0.769097	0.870101	0.763111	1.02995	0.791448	0.0308996	*
P10922	Histone H1.0	H1f0	27.32	194	5	28	0.969334	1.16822	1.23059	1.08237	0.805321	0.948773	0.742388	1.03164	0.792746	0.0387238	*
Q62348	Translin	Tsn	10.53	228	2	9	1.01684	0.983437	1.19802	1.20793	0.81479	1.03468	0.801874	0.845883	0.7937	0.0299598	*
Q9JMH6	Thioredoxin reductase 1, cytoplasmic	Txnrd1	23.65	613	10	34	1.18281	1.32561	1.23473	1.00551	0.994523	0.816728	0.989272	0.968842	0.793776	0.0271831	*
Q9CWS0	N(G),N(G)-dimethylarginine dimethylaminohydrolase 1	Ddah1	11.58	285	2	12	1.09863	1.07173	1.14128	1.0099	0.738471	0.733175	0.979328	0.990195	0.796283	0.0479594	*
Q60866	Phosphotriesterase-related protein	Pter	12.89	349	4	8	1.04157	1.17488	1.21956	1.02201	0.958066	0.827499	0.788616	0.978459	0.796909	0.0156845	*
Q9CQ80	Vacuolar protein-sorting-associated protein 25	Vps25	11.36	176	2	6	1.04407	1.07293	1.03953	1.08635	0.696803	0.961976	0.804376	0.920469	0.797484	0.0347019	*
Q9ER88	28S ribosomal protein S29, mitochondrial	Dap3	9.72	391	3	9	0.963994	1.22974	1.10633	1.15949	0.76573	0.848696	0.910611	1.03735	0.79882	0.0314017	*
Q8R3F5	Malonyl-CoA-acyl carrier protein transacylase, mitochondrial	Mcat	8.14	381	2	4	1.01196	1.07224	1.2452	1.08792	0.927071	0.857353	0.756437	0.988185	0.798913	0.0196272	*
Q9DCS3	Trans-2-enoyl-CoA reductase, mitochondrial	Mecr	4.29	373	2	6	1.00165	1.13797	1.19738	1.00859	0.762196	0.883347	0.827922	0.998358	0.798932	0.0202102	*
Q8JZQ2	AFG3-like protein 2	Afg3l2	20.32	802	14	56	1.10455	1.13685	1.1492	1.05304	0.816192	0.911692	0.873187	0.949629	0.799052	0.00101965	**
P38060	Hydroxymethylglutaryl-CoA lyase, mitochondrial	Hmgcl	27.69	325	6	24	1.01219	1.08125	1.04351	1.08479	0.695381	0.987954	0.839229	0.853255	0.799625	0.033706	*
Q9D7N9	Adipocyte plasma membrane-associated protein	Apmap	15.9	415	7	21	1.03995	1.19185	1.24282	1.1077	0.848829	0.941801	0.961581	0.912561	0.799762	0.00772914	**
P60670	Nuclear protein localization protein 4 homolog	Nploc4	9.05	608	5	14	0.981074	1.182	1.22028	1.07927	1.01929	0.902608	0.915263	0.733163	0.800051	0.0319963	*
Q8VDQ8	NAD-dependent protein deacetylase sirtuin-2	Sirt2	16.2	389	6	17	1.03417	1.16702	1.19518	1.10009	0.810693	0.966964	0.859369	0.962606	0.800549	0.00551996	**
P61080	Ubiquitin-conjugating enzyme E2 D1	Ube2d1	12.24	147	2	6	1.12644	1.2242	1.02444	1.24694	0.854119	0.976138	0.971799	0.899487	0.800851	0.0121631	*
P26043	Radixin	Rdx	35.68	583	14	96	1.03933	1.22353	1.18969	1.13215	0.962157	0.92522	0.839183	0.945251	0.800883	0.00470362	**
Q8K215	LYR motif-containing protein 4	Lyrm4	26.37	91	2	5	1.18425	1.14895	1.06843	1.0494	0.855746	0.95293	0.884465	0.873044	0.801206	0.00197085	**
P56380	Bis(5'-nucleosyl)-tetraphosphatase [asymmetrical]	Nudt2	20.41	147	2	6	1.0988	1.25437	1.04911	1.03003	0.830061	0.970845	0.84371	0.908082	0.801544	0.0143539	*
Q3UBX0	Transmembrane protein 109	Tmem109	5.35	243	2	8	1.01185	1.24848	1.15231	1.01503	0.857025	0.988293	0.849792	0.856181	0.802069	0.0227285	*
Q8K1R7	Serine/threonine-protein kinase Nek9	Nek9	2.64	984	3	7	1.184	1.12649	1.05147	0.979394	1.02104	0.756929	0.868538	0.836084	0.80219	0.0246597	*
P47199	Quinone oxidoreductase	Cryz	9.97	331	3	11	1.0311	1.03538	1.0311	1.08743	0.847676	0.797971	0.969835	0.742984	0.802497	0.0195175	*
Q9CZ42	ATP-dependent (S)-NAD(P)H-hydrate dehydratase	Naxd	18.66	343	6	18	1.00549	1.12852	1.24515	1.10007	0.837638	0.864807	0.898281	0.99454	0.802653	0.0127187	*
Q64010	Adapter molecule crk	Crk	24.34	304	6	21	0.976112	1.15083	1.05163	1.05845	1.02447	0.713303	0.792115	0.872739	0.803072	0.0433658	*
[truncated: 798 more rows]
